# Supplementary material for: FireProt 2.0: web-based platform for the fully automated design of thermostable proteins
Source: Brief Bioinform. 2023 Nov 28;25(1):bbad425. doi: 10.1093/bib/bbad425 (PMC10685400; doi:10.1093/bib/bbad425)
Supplement: supplementary_table_s1_bbad425 [file supplementary_table_s1_bbad425.xlsx]

## Sheet: Sheet1
PDB	Mutation	Experimental value [kcal/mol]	FoldX [kcal/mol]	Rosetta [kcal/mol]	Conservation score	Is conserved	Is correlated	Is in alignment	Is low-risk	Is high-risk	FoldX OK	Rosetta OK	FoldX+Rosetta Ok	Thresholds OK	Thresholds + conservation OK	DDGun [kcal/mol]	DynaMut2 [kcal/mol]
1ypc	A35G	1.09	2.3	3.505	7	true	false	no	no	no	1	1	1	1	1	2.2	1.32
1ypc	A77G	1.88	1.09	2.331	4	false	false	yes	no	no	1	1	1	1	1	1.2	1.44
1ypc	D42A	0.96	0.82	0.343	7	true	false	no	no	no	1	1	1	1	1	0.4	-0.16
1ypc	D64A	0.8	0.1	0.122	4	false	false	no	no	no	1	1	1	1	1	0.5	-0.09
1ypc	D71A	3.41	2.59	2.511	6	true	false	yes	no	no	1	1	1	1	1	0.6	0.02
1ypc	E60A	0.7	0.65	0.149	6	true	false	no	no	no	1	1	1	1	1	0.6	0.56
1ypc	E26Q	0.62	0.01	0.458	7	true	false	no	no	no	1	1	1	1	1	-0.2	-0.07
1ypc	F69A	3.84	3.12	5.809	5	false	false	yes	no	no	1	1	1	1	1	2.5	3.16
1ypc	I39V	1.3	1.49	2.097	8	true	false	no	no	no	1	1	1	1	1	1	1.63
1ypc	I48A	3.9	4.28	5.531	5	false	false	yes	no	no	1	1	1	1	1	1.7	2.0
1ypc	I48V	1.11	1.39	1.854	5	false	false	yes	no	no	1	1	1	1	1	-0.2	1.46
1ypc	I49A	2.12	1.87	2.838	2	false	false	no	no	no	1	1	1	1	1	1.3	1.75
1ypc	I49G	3.52	2.73	4.738	2	false	false	yes	no	no	1	1	1	1	1	2.5	2.46
1ypc	I76A	4.29	3.75	4.573	6	true	false	no	no	no	1	1	1	1	1	3	2.83
1ypc	K36G	2.32	2.31	2.724	5	false	false	no	no	no	1	1	1	1	1	0.6	1.44
1ypc	K37G	0.99	0.83	1.66	4	false	false	no	no	no	1	1	1	1	1	0.2	-0.11
1ypc	K43A	0.65	1.7	1.159	5	false	false	no	no	no	1	1	1	1	1	0.2	0.65
1ypc	K43G	3.19	2.72	5.065	5	false	false	yes	no	no	1	1	1	1	1	0.8	1.98
1ypc	K21A	0.55	0.34	1.446	7	true	false	no	no	no	1	1	1	1	1	0.3	-0.1
1ypc	L40A	1.33	1.26	3.069	4	false	false	yes	no	no	1	1	1	1	1	0.8	1.79
1ypc	L40G	2.1	2.07	4.502	4	false	false	yes	no	no	1	1	1	1	1	1.5	2.23
1ypc	L51A	2.37	2.52	2.956	4	false	false	yes	no	no	1	1	1	1	1	2.1	1.88
1ypc	L68A	3.84	4.7	5.474	5	false	false	no	no	no	1	1	1	1	1	3	2.69
1ypc	L27A	2.68	3.39	4.997	5	false	false	no	no	no	1	1	1	1	1	3	2.36
1ypc	N75A	0.83	0.4	0.186	3	false	false	yes	no	no	1	1	1	1	1	-0.3	0.45
1ypc	N75D	1.21	2.13	1.196	3	false	false	yes	no	no	1	1	1	1	1	0.5	0.66
1ypc	P44A	1.76	1.65	0.784	7	true	false	yes	no	no	1	1	1	1	1	0.3	0.12
1ypc	P80A	3.34	2.47	3.508	8	true	false	no	no	no	1	1	1	1	1	0.9	2.77
1ypc	P25A	1.57	2.44	1.424	8	true	false	yes	no	no	1	1	1	1	1	0.7	0.96
1ypc	Q41G	0.6	0.99	1.673	4	false	false	no	no	no	1	1	1	1	1	0.4	-0.3
1ypc	R62A	0.58	0.84	-0.09	5	false	false	no	no	no	1	0	1	1	1	1.2	0.68
1ypc	S31A	0.89	0.92	1.095	4	false	false	yes	no	no	1	1	1	1	1	0.1	0.31
1ypc	S31G	0.8	0.91	1.827	4	false	false	no	no	no	1	1	1	1	1	0.8	0.31
1ypc	T55V	0.76	0.19	0.764	4	false	false	no	no	no	1	1	1	1	1	-0.3	0.38
1ypc	T58A	0.72	-0.31	0.848	6	true	false	yes	no	no	0	1	1	1	1	0.4	0.59
1ypc	T22A	0.85	0.25	1.611	4	false	false	yes	no	no	1	1	1	1	1	0.2	0.05
1ypc	T22G	1.16	0.81	2.904	4	false	false	no	no	no	1	1	1	1	1	0.5	1.33
1ypc	V53A	0.64	0.52	-0.002	2	false	false	yes	no	no	1	0	1	1	1	0.5	1.42
1ypc	V53G	2.43	2.03	2.147	2	false	false	yes	no	no	1	1	1	1	1	1.3	1.96
1ypc	V53T	1.03	1.25	1.407	2	false	false	yes	no	no	1	1	1	1	1	0.4	0.86
1ypc	V57A	1.47	0.68	1.71	5	false	false	yes	no	no	1	1	1	1	1	1.4	0.72
1ypc	V66A	4.93	3.77	5.403	8	true	false	no	no	no	1	1	1	1	1	3.1	2.33
1ypc	V70A	1.98	2.56	3.283	5	false	false	no	no	no	1	1	1	1	1	2.4	1.91
1ypc	V79A	1.51	1.49	2.303	4	false	false	yes	no	no	1	1	1	1	1	1	1.67
1ypc	V79G	3.24	2.34	3.393	4	false	false	no	no	no	1	1	1	1	1	1.7	2.68
1ypc	V82A	1.45	1.62	3.121	5	false	false	yes	no	no	1	1	1	1	1	1.4	1.73
1ypc	V82G	3.5	2.83	5.664	5	false	false	no	no	no	1	1	1	1	1	2.3	2.64
1ypc	V82T	1.15	1.9	2.617	5	false	false	yes	no	no	1	1	1	1	1	1.2	1.53
2qmt	Y3L	1.62	1.04	116.074	7	true	false	no	no	no	1	1	1	1	1	2.4	2.19
2qmt	I6A	2.09	2.28	3.385	3	false	false	no	no	no	1	1	1	1	1	1.9	2.18
2qmt	L7A	1.85	3.09	3.687	5	false	false	no	no	no	1	1	1	1	1	2.5	1.98
2qmt	T11A	0.6	0.13	1.7	4	false	false	no	no	no	1	1	1	1	1	0.2	0.34
2qmt	A20G	2.39	1.03	3.037	5	false	false	no	no	no	1	1	1	1	1	1.8	1.46
2qmt	D22A	1.75	3.61	0.769	6	true	false	no	no	no	1	1	1	1	1	0.4	-0.39
2qmt	A26G	2.96	2.13	3.105	6	true	false	no	no	no	1	1	1	1	1	2.3	1.3
2qmt	V29A	0.7	0.14	1.049	1	false	false	yes	no	no	1	1	1	1	1	0.4	0.43
2qmt	F30L	1.42	1.49	6.426	8	true	false	no	no	no	1	1	1	1	1	2.5	-0.46
2qmt	K31G	2.02	1.84	4.499	5	false	false	no	no	no	1	1	1	1	1	1.3	1.91
2qmt	Q32G	1	1.23	2.711	3	false	false	no	no	no	1	1	1	1	1	1.1	-0.3
2qmt	Y33A	0.92	1.51	2.698	8	true	false	no	no	no	1	1	1	1	1	3.2	1.59
2qmt	A34G	2.48	1.87	2.53	5	false	false	no	no	no	1	1	1	1	1	2	2.09
2qmt	N35G	2.5	0.67	1.052	6	true	false	no	no	no	1	1	1	1	1	0.6	-0.38
2qmt	V39A	1.72	2.22	4.301	2	false	false	no	no	no	1	1	1	1	1	2.4	1.64
2qmt	G41A	2.84	4.24	144.977	5	false	false	no	no	no	1	1	1	1	1	0.5	0.28
2qmt	Y45L	3.34	2.16	4.657	8	true	false	no	no	no	1	1	1	1	1	2.1	1.42
2qmt	T51A	1.87	0.43	1.147	7	true	false	no	no	no	1	1	1	1	1	1.1	1.22
2qmt	F52L	3.54	1.21	8.254	8	true	false	no	no	no	1	1	1	1	1	1.8	2.13
2qmt	T53A	1.91	0.62	-0.362	7	true	false	no	no	no	1	0	1	1	1	1	0.67
2qmt	V54A	2.93	3.23	3.351	6	true	false	no	no	no	1	1	1	1	1	3.1	2.02
2qmt	T25P	2.8	-0.44	42.385	3	false	false	no	no	no	0	1	1	1	1	1.4	-0.01
2qmt	V29P	3.5	2.38	177.006	1	false	false	no	no	no	1	1	1	1	1	0.8	0.07
2qmt	D36P	3.1	2.31	218.056	2	false	false	no	no	no	1	1	1	1	1	0.4	-0.04
2qmt	D47A	-1.5	2.01	-0.655	4	false	false	yes	no	no	0	1	0	0	0	0.1	0.03
2qmt	K50A	1.9	0.78	1.174	7	true	false	no	no	no	1	1	1	1	1	0.2	0.59
2qmt	T53C	-0.58	-0.11	1.957	7	true	false	no	no	no	1	0	0	0	0	0.9	0.62
2qmt	T53L	-0.91	-0.96	-0.471	7	true	false	no	no	no	1	1	1	0	0	0.1	0.17
2qmt	T53R	-0.96	-0.43	-0.581	7	true	false	no	no	no	1	1	1	0	0	1.2	0.1
2qmt	T53N	-0.84	0.49	1.021	7	true	false	no	no	no	0	0	0	0	0	1.5	0.31
2qmt	T53H	-0.99	0.57	1.309	7	true	false	no	no	no	0	0	0	0	0	1.4	1.24
2qmt	T53Q	-0.98	-0.12	-1.476	7	true	false	no	no	no	1	1	1	0	0	1.4	0.15
2qmt	T53K	-1.01	-0.93	-1.536	7	true	false	no	no	no	1	1	1	0	0	1.9	-0.01
2qmt	T53E	-1.13	0.08	-0.381	7	true	false	no	no	no	0	1	0	0	0	1.8	0.15
2qmt	T53D	-2.21	1.92	2.721	7	true	false	no	no	no	0	0	0	0	0	2.3	0.33
2qmt	T53G	-2.57	1.22	1.512	7	true	false	no	no	no	0	0	0	0	0	2.2	2.25
2qmt	Y3P	2.7	6.61	173.202	7	true	false	no	no	no	1	1	1	1	1	4.7	2.52
2qmt	I6N	1.53	1.87	3.659	3	false	false	no	no	no	1	1	1	1	1	2.7	1.22
2qmt	I6T	1.6	1.86	2.554	3	false	false	no	no	no	1	1	1	1	1	1.8	1.62
2qmt	G9P	2.4	3.99	95.27	3	false	false	no	no	no	1	1	1	1	1	1.5	-0.09
2qmt	V21P	-0.5	-1.23	-1.01	5	false	false	no	no	yes	1	1	1	0	0	0.7	-0.37
2qmt	A24P	0.5	-0.71	5.217	4	false	false	no	no	no	0	1	1	1	1	0.8	-0.09
2qmt	A48P	0.7	-0.09	17.934	5	false	false	no	no	no	0	1	1	1	1	0.4	0.22
2qmt	T53F	-1.01	0.24	-0.558	7	true	false	no	no	no	0	1	0	0	0	0.1	0.7
2qmt	T53V	0.8	-1.32	-0.85	7	true	false	no	no	no	0	0	0	1	1	-0.2	0.39
2qmt	T53Y	-0.5	0.6	-1.103	7	true	false	no	no	no	0	1	0	0	0	0.2	0.3
1a2p	A32C	1	0.18	2.4	3	false	false	no	no	no	1	1	1	1	1	0.1	0.14
1a2p	A32D	0.7	0.68	1.39	3	false	false	yes	no	no	1	1	1	1	1	0	0.07
1a2p	A32E	0.6	0	0.27	3	false	false	yes	no	no	0	1	1	1	1	0	0.19
1a2p	A32F	0.7	-0.17	-0.59	3	false	false	no	no	no	0	0	0	1	1	0	0.68
1a2p	A32G	0.9	0.71	1.36	3	false	false	no	no	no	1	1	1	1	1	0.1	0.34
1a2p	A32H	0.8	0.24	1.02	3	false	false	yes	no	no	1	1	1	1	1	0	0.06
1a2p	A32I	0.8	0.17	-0.16	3	false	false	no	no	no	1	0	1	1	1	0	0.29
1a2p	A32N	0.7	-0.02	0.78	3	false	false	yes	no	no	0	1	1	1	1	0	-0.25
1a2p	A32P	4.1	2.66	205.64	3	false	false	no	no	no	1	1	1	1	1	0	-0.03
1a2p	A32Q	0.5	-0.16	-0.38	3	false	false	yes	no	no	0	0	0	1	1	0	0.15
1a2p	A32T	0.8	0.22	1.61	3	false	false	no	no	no	1	1	1	1	1	0	-0.12
1a2p	A32V	0.9	0.53	0.46	3	false	false	no	no	no	1	1	1	1	1	0	0.37
1a2p	A32W	1	0.07	-1.2	3	false	false	no	no	no	1	0	1	1	1	-0.1	0.69
1a2p	A32Y	0.8	-0.09	-0.63	3	false	false	yes	no	no	0	0	0	1	1	-0.1	0.93
1a2p	D12G	0.9	1.34	1.24	1	false	false	yes	no	no	1	1	1	1	1	0.1	0.33
1a2p	D12S	0.65	0.45	1.13	1	false	false	yes	no	no	1	1	1	1	1	-0.1	-0.32
1a2p	D54A	3.3	1.12	-1.06	6	true	false	no	no	no	1	0	1	1	1	0.2	0.04
1a2p	D54N	2.38	0.57	0.07	6	true	false	yes	no	no	1	1	1	1	1	-0.1	0.31
1a2p	D8A	0.6	1.48	0.66	4	false	false	yes	no	no	1	1	1	1	1	0	-0.18
1a2p	D8G	1	2.02	1.36	4	false	false	no	no	no	1	1	1	1	1	0.1	-0.29
1a2p	D8S	0.97	1.36	0.77	4	false	false	yes	no	no	1	1	1	1	1	0	-0.49
1a2p	D75N	5	4.2	2.75	8	true	false	no	no	no	1	1	1	1	1	-0.1	1.36
1a2p	D93N	4.11	2	0.88	7	true	false	yes	no	no	1	1	1	1	1	0	0.81
1a2p	E29A	1.25	0.61	0.45	5	false	false	yes	no	no	1	1	1	1	1	0.3	-0.25
1a2p	E29G	1.81	1.91	2.34	5	false	false	no	no	no	1	1	1	1	1	0.5	0.55
1a2p	E29S	1.23	0.82	1.32	5	false	false	no	no	no	1	1	1	1	1	0.3	0.28
1a2p	E73A	2.5	1.14	-0.86	8	true	false	no	no	no	1	0	1	1	1	0.9	0.86
1a2p	E73G	5.4	1.8	1.53	8	true	false	no	no	no	1	1	1	1	1	2	1.86
1a2p	F7L	4.6	0.82	5.6	4	false	false	yes	no	no	1	1	1	1	1	0.2	2.02
1a2p	G34A	3.12	2.65	19.34	6	true	false	no	no	no	1	1	1	1	1	0.3	0.54
1a2p	G34D	3.39	3.03	19.05	6	true	false	no	no	no	1	1	1	1	1	0.4	0.56
1a2p	G34H	3.15	2.75	24.2	6	true	false	no	no	no	1	1	1	1	1	0.2	1.04
1a2p	G34K	3.12	2.29	26.88	6	true	false	no	no	no	1	1	1	1	1	0.5	1.08
1a2p	G34N	2.75	2.74	10.65	6	true	false	no	no	no	1	1	1	1	1	0.3	0.47
1a2p	G34R	2.42	2.21	19.93	6	true	false	no	no	no	1	1	1	1	1	0.2	0.84
1a2p	G34S	3.2	2.97	16.38	6	true	false	no	no	no	1	1	1	1	1	0.3	0.68
1a2p	G52A	5.3	5.82	22.17	7	true	false	no	no	no	1	1	1	1	1	0.2	0.34
1a2p	G52V	8.4	14.05	126.4	7	true	false	no	no	no	1	1	1	1	1	0.1	0.99
1a2p	G53A	3.4	3.15	13.51	7	true	false	no	no	no	1	1	1	1	1	0.8	0.15
1a2p	G53V	7.8	5.36	24.93	7	true	false	no	no	no	1	1	1	1	1	0.9	1.03
1a2p	G65S	-0.5	0.1	-0.72	1	false	false	yes	no	no	0	1	0	0	0	-0.2	0.11
1a2p	H18A	1.85	1.81	3.1	4	false	false	yes	no	no	1	1	1	1	1	0.1	-0.27
1a2p	H18D	2.56	2.06	3	4	false	false	yes	no	no	1	1	1	1	1	0.2	0.43
1a2p	H18K	1.19	-0.58	1.46	4	false	false	yes	no	no	0	1	1	1	1	0.2	0.07
1a2p	H18N	1.68	1.55	1.91	4	false	false	yes	no	no	1	1	1	1	1	0.1	0.01
1a2p	H18Q	1.6	0.73	1.46	4	false	false	yes	no	no	1	1	1	1	1	0.1	-0.33
1a2p	H18R	1.17	0.85	1.9	4	false	false	yes	no	no	1	1	1	1	1	0	0.0
1a2p	H18S	2.28	2.02	3.41	4	false	false	yes	no	no	1	1	1	1	1	0.2	-0.36
1a2p	I109A	2.1	3.29	4.14	5	false	false	no	no	no	1	1	1	1	1	2	2.06
1a2p	I109V	0.8	1.22	1.85	5	false	false	yes	no	no	1	1	1	1	1	0.4	0.99
1a2p	I25A	3.5	2.66	5.04	5	false	false	no	no	no	1	1	1	1	1	1.2	2.04
1a2p	I25V	1.1	0.68	1.45	5	false	false	yes	no	no	1	1	1	1	1	0.3	1.37
1a2p	I4A	1.4	2.16	3.61	5	false	false	no	no	no	1	1	1	1	1	0.2	1.91
1a2p	I4V	0.6	0.95	1.1	5	false	false	yes	no	no	1	1	1	1	1	0	1.28
1a2p	I51A	4.7	3.39	2.82	6	true	false	no	no	no	1	1	1	1	1	1.8	3.18
1a2p	I51V	1.86	1.21	2.17	6	true	false	no	no	no	1	1	1	1	1	0.7	1.33
1a2p	I55A	1.1	0.29	1.5	4	false	false	yes	no	no	1	1	1	1	1	0.7	0.71
1a2p	I55G	3.1	0.85	2.85	4	false	false	no	no	no	1	1	1	1	1	1.3	1.6
1a2p	I55T	0.6	0.46	1.39	4	false	false	yes	no	no	1	1	1	1	1	0.4	0.28
1a2p	I55V	0.6	0.12	0.16	4	false	false	yes	no	no	1	1	1	1	1	-0.1	0.08
1a2p	I76A	1.9	4.11	2.72	5	false	false	yes	no	no	1	1	1	1	1	2.6	2.96
1a2p	I76V	0.8	0.8	1.06	5	false	false	yes	no	no	1	1	1	1	1	-0.2	1.29
1a2p	I88A	4.2	4.56	4.09	5	false	false	no	no	no	1	1	1	1	1	3.9	3.12
1a2p	I88G	7.4	6.14	7.58	5	false	false	no	no	no	1	1	1	1	1	5.5	3.44
1a2p	I88V	1.4	1.41	2.07	5	false	false	yes	no	no	1	1	1	1	1	1.1	1.34
1a2p	I96A	3.3	4.27	4.05	5	false	false	no	no	no	1	1	1	1	1	2.4	3.39
1a2p	I96G	5.7	5.99	7.16	5	false	false	no	no	no	1	1	1	1	1	4.1	3.47
1a2p	I96V	0.9	0.56	0.8	5	false	false	yes	no	no	1	1	1	1	1	0.5	1.28
1a2p	K108R	-0.9	-0.13	0.05	4	false	false	yes	no	no	1	0	0	0	0	-0.4	0.35
1a2p	K19R	3.68	-0.77	0.3	4	false	false	yes	no	no	0	1	1	1	1	-0.2	0.14
1a2p	K27G	0.55	1.36	1.36	8	true	false	no	no	no	1	1	1	1	1	0.6	1.07
1a2p	K66A	4.1	0.07	-0.3	4	false	false	yes	no	no	1	0	1	1	1	0	0.02
1a2p	L14A	4.2	3.67	5.32	5	false	false	yes	no	no	1	1	1	1	1	1.4	2.7
1a2p	L33Q	1.3	0.89	2.2	4	false	false	yes	no	no	1	1	1	1	1	0.4	0.24
1a2p	L89G	7	6.17	6.99	5	false	false	no	no	no	1	1	1	1	1	4.7	3.32
1a2p	L89T	2.5	4.05	5.89	5	false	false	no	no	no	1	1	1	1	1	2.3	2.17
1a2p	L89V	-1.14	1.5	6.75	5	false	false	yes	no	no	0	0	0	0	0	-0.8	2.12
1a2p	L95G	4.7	2.01	3.88	6	true	false	no	no	no	1	1	1	1	1	2.2	3.3
1a2p	N23A	2.2	0.82	0.27	5	false	false	no	no	no	1	1	1	1	1	0.2	0.52
1a2p	N41D	2.5	1.22	0.4	6	true	false	yes	no	no	1	1	1	1	1	0.2	0.67
1a2p	N5A	1.9	-0.44	2.15	5	false	false	no	no	no	0	1	1	1	1	0	0.39
1a2p	N58A	2.7	1.78	3.46	7	true	false	no	no	no	1	1	1	1	1	1.4	1.34
1a2p	N58D	-0.5	1.94	3.1	7	true	false	yes	no	no	0	0	0	0	0	0.7	0.88
1a2p	N77A	1.6	1.89	2.62	6	true	false	no	no	no	1	1	1	1	1	0.3	0.52
1a2p	N84A	2	1.85	3.62	5	false	false	yes	no	no	1	1	1	1	1	0.4	0.28
1a2p	Q15A	-0.84	0.18	0.6	3	false	false	yes	no	no	0	0	0	0	0	0.1	-0.12
1a2p	Q15G	1.4	1.02	1.89	3	false	false	yes	no	no	1	1	1	1	1	0.4	1.23
1a2p	Q15I	-1	-0.81	-0.2	3	false	false	yes	no	no	1	1	1	0	0	-0.2	-1.53
1a2p	Q31G	0.98	1.01	2.57	4	false	false	yes	no	no	1	1	1	1	1	0.3	1.22
1a2p	Q31S	0.91	0.36	1.76	4	false	false	yes	no	no	1	1	1	1	1	0.2	0.23
1a2p	R69K	3.13	0.95	2.64	6	true	false	yes	no	no	1	1	1	1	1	0.9	1.86
1a2p	R69M	2.68	-1.08	-0.82	6	true	false	no	no	no	0	0	0	1	1	0.2	1.3
1a2p	R69S	2.72	1.66	2.14	6	true	false	no	no	no	1	1	1	1	1	0.9	1.47
1a2p	R72G	2.5	2.64	2.9	5	false	false	no	no	no	1	1	1	1	1	1.7	1.83
1a2p	R83K	4.13	2.84	3.31	8	true	false	no	no	no	1	1	1	1	1	1.1	1.25
1a2p	R83Q	1.4	2.12	2.92	8	true	false	no	no	no	1	1	1	1	1	0.9	0.62
1a2p	S28A	-0.5	0.01	-0.46	3	false	false	yes	no	no	0	1	0	0	0	0.1	0.13
1a2p	S28E	-0.5	-0.27	-0.15	3	false	false	yes	no	no	1	1	1	0	0	0	0.06
1a2p	S85A	1.17	-0.28	0.54	4	false	false	yes	no	no	0	1	1	1	1	-0.1	0.31
1a2p	S91A	1.38	2.19	1.33	6	true	false	yes	no	no	1	1	1	1	1	-0.1	0.92
1a2p	S92A	2.65	-0.21	0.32	5	false	false	no	no	no	0	1	1	1	1	0.3	0.66
1a2p	T105V	2.2	1.16	1.84	5	false	false	no	no	no	1	1	1	1	1	0.1	0.46
1a2p	T16A	0.5	1.04	0.37	3	false	false	yes	no	no	1	1	1	1	1	0.1	0.53
1a2p	T16G	1.66	1.24	2.3	3	false	false	no	no	no	1	1	1	1	1	0.2	1.07
1a2p	T16R	1.27	0	-0.29	3	false	false	yes	no	no	0	0	0	1	1	0	-0.09
1a2p	T16S	1.87	0.84	0.92	3	false	false	yes	no	no	1	1	1	1	1	0.1	0.17
1a2p	T26A	2.14	0.42	1.56	6	true	false	no	no	no	1	1	1	1	1	0.4	0.29
1a2p	T26G	1.9	0.25	2.47	6	true	false	yes	no	no	1	1	1	1	1	0.8	0.96
1a2p	T26N	1.29	-0.02	2.13	6	true	false	no	no	no	0	1	1	1	1	0.4	0.67
1a2p	T26Q	1.72	0.74	0.3	6	true	false	no	no	no	1	1	1	1	1	0.3	0.77
1a2p	T26S	0.56	-0.7	0.21	6	true	false	yes	no	no	0	1	1	1	1	0.4	0.27
1a2p	T26V	2.31	1.4	6.4	6	true	false	no	no	no	1	1	1	1	1	0.1	0.13
1a2p	T6A	2.23	0.74	1.64	3	false	false	yes	no	no	1	1	1	1	1	0	0.4
1a2p	T6E	-1.13	-0.08	1.74	3	false	false	yes	no	no	1	0	0	0	0	0.1	0.04
1a2p	T6G	1.34	0.43	2.04	3	false	false	yes	no	no	1	1	1	1	1	0.2	1.2
1a2p	T6H	1.56	1.43	1.29	3	false	false	no	no	no	1	1	1	1	1	0	1.55
1a2p	T6N	1.27	-0.49	1.38	3	false	false	no	no	no	0	1	1	1	1	0.1	0.51
1a2p	T6P	3.08	0.41	12.02	3	false	false	no	no	no	1	1	1	1	1	0.2	0.07
1a2p	T6Q	1.87	1.05	0.07	3	false	false	yes	no	no	1	1	1	1	1	0	0.77
1a2p	T79V	0.75	0.09	0.27	1	false	false	yes	no	no	1	1	1	1	1	0	0.21
1a2p	T99V	2.7	5.32	11.62	6	true	false	no	no	no	1	1	1	1	1	0.6	0.59
1a2p	T100G	2.8	0.6	2.29	1	false	false	yes	no	no	1	1	1	1	1	0.5	1.12
1a2p	V36A	1.3	0.93	2.27	3	false	false	no	no	no	1	1	1	1	1	0.1	1.05
1a2p	V36T	1.1	0.64	1.09	3	false	false	yes	no	no	1	1	1	1	1	0	0.48
1a2p	V45A	1.8	0.97	2	5	false	false	yes	no	no	1	1	1	1	1	0.7	0.28
1a2p	V45T	2.4	0.14	1.39	5	false	false	yes	no	no	1	1	1	1	1	0.6	0.68
1a2p	V10A	3.4	2.32	3.66	6	true	false	no	no	no	1	1	1	1	1	1.3	2.06
1a2p	V10T	2.5	1.64	2.38	6	true	false	no	no	no	1	1	1	1	1	1.3	2.56
1a2p	W94F	0.6	1.73	7.33	6	true	false	no	no	no	1	1	1	1	1	0.3	1.62
1a2p	W94L	0.64	0.27	10.68	6	true	false	no	no	no	1	1	1	1	1	0.5	1.93
1a2p	W94Y	0.99	2.03	7.59	6	true	false	no	no	no	1	1	1	1	1	0.1	1.5
1a2p	Y13A	3.71	1.98	5.54	7	true	false	no	no	no	1	1	1	1	1	1.1	2.44
1a2p	Y13F	0.6	-0.56	0.19	7	true	false	yes	no	no	0	1	1	1	1	0.3	0.49
1a2p	Y13G	6.4	3.9	7.98	7	true	false	no	no	no	1	1	1	1	1	1.6	3.15
1a2p	Y17A	2.26	1.21	4.18	5	false	false	no	no	no	1	1	1	1	1	0.5	1.3
1a2p	Y17F	0.5	-0.29	0.09	5	false	false	yes	no	no	0	1	1	1	1	0.1	0.09
1a2p	Y17G	4.9	1.42	5.91	5	false	false	no	no	no	1	1	1	1	1	0.6	1.87
1a2p	Y17S	2.57	1.03	4.72	5	false	false	no	no	no	1	1	1	1	1	0.5	1.04
1a2p	Y78F	1.5	0.15	-0.29	7	true	false	yes	no	no	1	0	1	1	1	0.7	0.78
1a2p	Y97G	6.6	4.49	9.98	7	true	false	no	no	no	1	1	1	1	1	4.7	3.03
1gvp	C33L	1.3	1.46	23.697	5	false	false	no	no	no	1	1	1	1	1	-1.1	0.39
1gvp	C33M	1.75	0.13	7.528	5	false	false	no	no	no	1	1	1	1	1	-0.7	0.32
1gvp	C33S	2.15	1.08	-1.611	5	false	false	no	no	no	1	0	1	1	1	0.7	2.02
1gvp	C33T	2.3	2.46	-2.167	5	false	false	no	no	no	1	0	1	1	1	0.2	1.0
1gvp	D36C	1.05	1.62	1.666	6	true	false	no	no	no	1	1	1	1	1	-0.4	0.26
1gvp	D36N	0.5	0.84	-0.72	6	true	false	no	no	no	1	0	1	1	1	-0.4	-0.08
1gvp	D50H	0.8	1.73	0.871	4	false	false	no	no	no	1	1	1	1	1	-0.3	0.07
1gvp	E30F	-1	-2.12	-4.113	6	true	false	no	no	no	1	1	1	1	0	-0.9	1.52
1gvp	E30N	0.55	-0.77	0.986	6	true	false	yes	no	no	0	1	1	1	1	0.3	0.98
1gvp	E40C	0.8	0.75	2.925	5	false	false	no	no	no	1	1	1	1	1	0.1	0.53
1gvp	F68L	2.15	1.08	4.101	5	false	false	yes	no	no	1	1	1	1	1	0.7	0.66
1gvp	F68V	2.5	1.53	6.957	5	false	false	yes	no	no	1	1	1	1	1	1.1	1.17
1gvp	I47A	3.55	3.11	5.468	5	false	false	no	no	no	1	1	1	1	1	3.1	2.19
1gvp	I47C	2.6	2.57	6.671	5	false	false	no	no	no	1	1	1	1	1	2.8	1.24
1gvp	I47F	0.95	1.57	9.971	5	false	false	yes	no	no	1	1	1	1	1	0.6	2.22
1gvp	I47M	1.05	-0.47	4.1	5	false	false	yes	no	no	0	1	1	1	1	1.3	0.66
1gvp	I47T	3.7	2.68	4.084	5	false	false	no	no	no	1	1	1	1	1	3	2.36
1gvp	I47V	1.25	1.56	1.669	5	false	false	yes	no	no	1	1	1	1	1	0.4	1.07
1gvp	I78C	2.2	0.7	4.835	4	false	false	no	no	no	1	1	1	1	1	1.1	0.54
1gvp	I78T	3.3	0.73	1.414	4	false	false	no	no	no	1	1	1	1	1	1	1.53
1gvp	I78V	0.65	0.38	1.026	4	false	false	yes	no	no	1	1	1	1	1	0.2	0.79
1gvp	K69H	0.65	0.38	0.599	1	false	false	no	no	no	1	1	1	1	1	-0.6	0.77
1gvp	L28V	-0.55	0.69	6.012	6	true	false	no	no	no	0	0	0	0	0	0.2	0.98
1gvp	L32R	0.8	1.15	2.436	1	false	false	no	no	no	1	1	1	1	1	0.2	-0.27
1gvp	L32W	-1.4	0.13	-0.725	1	false	false	no	no	no	0	1	0	0	0	0	0.57
1gvp	L32Y	-0.5	0.47	-0.208	1	false	false	yes	no	no	0	1	0	0	0	-0.2	0.47
1gvp	L37A	3.85	1.12	1.989	5	false	false	no	no	no	1	1	1	1	1	0.9	0.45
1gvp	L37C	2.3	0.86	3.993	5	false	false	yes	no	no	1	1	1	1	1	0.9	0.52
1gvp	L37I	0.7	-0.02	1.619	5	false	false	yes	no	no	0	1	1	1	1	0.3	0.37
1gvp	L37T	2.6	1.55	1.492	5	false	false	yes	no	no	1	1	1	1	1	0.7	0.3
1gvp	L37V	1.75	0.62	2.138	5	false	false	yes	no	no	1	1	1	1	1	0.4	-0.17
1gvp	L49A	3.05	3.08	4.564	6	true	false	no	no	no	1	1	1	1	1	3.2	2.56
1gvp	L49C	2.05	3.18	6.166	6	true	false	no	no	no	1	1	1	1	1	2.8	1.79
1gvp	L49I	0.95	1.78	2.41	6	true	false	yes	no	no	1	1	1	1	1	1.1	0.45
1gvp	L49T	2.85	3.53	8.685	6	true	false	no	no	no	1	1	1	1	1	2.9	2.24
1gvp	L49V	1.45	3.12	3.883	6	true	false	yes	no	no	1	1	1	1	1	1.6	1.43
1gvp	L65P	0.75	-1.9	0.763	4	false	false	yes	no	no	0	1	1	1	1	0	0.18
1gvp	L81C	1.85	2.38	4.858	3	false	false	no	no	no	1	1	1	1	1	1.8	0.82
1gvp	L81T	2.55	2.66	3.173	3	false	false	no	no	no	1	1	1	1	1	1.9	1.28
1gvp	M77A	1.05	0.37	0.796	4	false	false	yes	no	no	1	1	1	1	1	0.4	0.45
1gvp	M77I	-0.8	0.05	0.646	4	false	false	no	no	no	0	0	0	0	0	-0.1	0.2
1gvp	M77L	0.6	-0.39	0.037	4	false	false	no	no	no	0	1	1	1	1	-0.1	0.21
1gvp	M77V	-0.6	-0.08	0.411	4	false	false	yes	no	no	1	0	0	0	0	-0.1	0.22
1gvp	R82C	0.75	1.92	4.879	2	false	false	yes	no	no	1	1	1	1	1	0.4	0.55
1gvp	S67C	1.85	2.24	8.086	7	true	false	yes	no	no	1	1	1	1	1	0	0.31
1gvp	S67T	0.8	2.84	9.573	7	true	false	no	no	no	1	1	1	1	1	-0.1	0.53
1gvp	T62V	-0.65	0.82	0.309	5	false	false	no	no	no	0	0	0	0	0	-0.7	0.12
1gvp	V35A	1.1	2.92	3.694	5	false	false	yes	no	no	1	1	1	1	1	1.9	1.03
1gvp	V35C	0.7	2.1	4.544	5	false	false	no	no	no	1	1	1	1	1	2.1	0.97
1gvp	V35F	1.55	4.65	33.195	5	false	false	no	no	no	1	1	1	1	1	0.6	1.36
1gvp	V35L	1.35	0.11	1.671	5	false	false	yes	no	no	1	1	1	1	1	0.2	0.47
1gvp	V35M	0.5	-0.44	0.758	5	false	false	no	no	no	0	1	1	1	1	0.8	0.13
1gvp	V35T	2.65	2.38	2.588	5	false	false	no	no	no	1	1	1	1	1	2.3	0.97
1gvp	V43C	1.05	0.38	2.859	4	false	false	no	no	no	1	1	1	1	1	1.1	0.34
1gvp	V43T	0.8	0.24	1.19	4	false	false	yes	no	no	1	1	1	1	1	1	1.71
1gvp	V45A	1.05	1.44	3.28	5	false	false	no	no	no	1	1	1	1	1	1.3	1.62
1gvp	V45L	1.5	-0.92	2.822	5	false	false	no	no	no	0	1	1	1	1	-0.1	0.26
1gvp	V45T	1.75	1.34	1.943	5	false	false	yes	no	no	1	1	1	1	1	1.1	1.08
1gvp	V63C	2.05	2.04	4.895	5	false	false	no	no	no	1	1	1	1	1	1.4	0.73
1gvp	V63T	2.5	2.62	2.181	5	false	false	no	no	no	1	1	1	1	1	1.7	1.34
1gvp	V70C	1.65	0.06	2.992	6	true	false	no	no	no	1	1	1	1	1	0.8	0.53
1gvp	V70P	2.55	-0.67	1.835	6	true	false	no	no	no	0	1	1	1	1	1.1	-0.14
1gvp	V70T	1.75	0.14	0.679	6	true	false	yes	no	no	1	1	1	1	1	0.7	0.32
2nwd	A32L	1.13	4.75	30.921	4	false	false	no	no	no	1	1	1	1	1	-0.7	-0.04
2nwd	A32S	0.67	0.96	2.255	4	false	false	yes	no	no	1	1	1	1	1	1.4	1.63
2nwd	A92S	2.2	0.48	1.406	5	false	false	yes	no	no	1	1	1	1	1	0.3	1.53
2nwd	A96M	1.15	7.25	6.546	6	true	false	no	no	no	1	1	1	1	1	0.1	-0.21
2nwd	A96S	0.98	1.19	2.3	6	true	false	no	no	no	1	1	1	1	1	1.2	1.58
2nwd	C77A	4.6	3.66	0	9	true	false	no	no	no	1	0	1	1	1	4.1	2.23
2nwd	D102N	0.67	-0.22	0.437	5	false	false	no	no	no	0	1	1	1	1	0	0.49
2nwd	D120N	0.67	1.44	0.825	6	true	false	yes	no	no	1	1	1	1	1	0	0.17
2nwd	D18N	1.3	-0.16	-0.304	5	false	false	yes	no	no	0	0	0	1	1	0	0.2
2nwd	D49N	1	1.15	0.415	4	false	false	yes	no	no	1	1	1	1	1	0.1	0.66
2nwd	D67N	2.25	2.57	-0.238	6	true	false	yes	no	no	1	0	1	1	1	-0.1	-0.13
2nwd	D91P	0.7	-1.18	1.249	2	false	false	yes	no	no	0	1	1	1	1	0.3	-0.19
2nwd	E35L	0.74	-2.22	1.578	6	true	false	no	no	no	0	1	1	1	1	-0.2	-0.18
2nwd	E7Q	1.43	0.51	-0.005	4	false	false	yes	no	no	1	0	1	1	1	-0.1	0.71
2nwd	G105A	1.06	3.68	4.26	6	true	false	no	no	no	1	1	1	1	1	0.7	-0.06
2nwd	G127A	0.5	2.16	5.703	5	false	false	no	no	no	1	1	1	1	1	0.1	0.16
2nwd	G129A	0.94	2.78	6.4	3	false	false	yes	no	no	1	1	1	1	1	0	0.16
2nwd	G16A	1.69	2.75	9.392	5	false	false	yes	no	no	1	1	1	1	1	0.1	0.07
2nwd	G19A	1.04	3.19	5.509	5	false	false	no	no	no	1	1	1	1	1	0	0.16
2nwd	G22A	3.48	2.72	7.162	5	false	false	no	no	no	1	1	1	1	1	0	0.15
2nwd	G37A	0.74	2	7.876	3	false	false	no	no	no	1	1	1	1	1	-0.1	0.28
2nwd	G48A	1.53	-0.28	-0.376	3	false	false	no	no	no	0	0	0	1	1	0	0.29
2nwd	G68A	0.97	2.88	2.344	4	false	false	no	no	no	1	1	1	1	1	0.1	0.08
2nwd	H78A	1.2	0.24	1.096	4	false	false	no	no	no	1	1	1	1	1	0.2	-0.91
2nwd	H78G	0.76	0.11	0.992	4	false	false	yes	no	no	1	1	1	1	1	0.2	-0.5
2nwd	I106A	0.87	3.13	3.869	5	false	false	yes	no	no	1	1	1	1	1	2	2.19
2nwd	I106V	1.09	1.43	2.954	5	false	false	yes	no	no	1	1	1	1	1	0.4	1.71
2nwd	I56F	3.54	6.79	12.192	6	true	false	no	no	no	1	1	1	1	1	1	2.36
2nwd	I56M	1.63	-0.77	1.766	6	true	false	yes	no	no	0	1	1	1	1	1.3	2.22
2nwd	I56V	1.23	1.11	2.598	6	true	false	yes	no	no	1	1	1	1	1	1.2	1.3
2nwd	I59A	1.39	2.84	5.242	6	true	false	no	no	no	1	1	1	1	1	3.7	2.49
2nwd	I59F	0.67	10.59	33.243	6	true	false	no	no	no	1	1	1	1	1	1.3	1.46
2nwd	I59L	-0.7	-0.12	1.204	6	true	false	yes	no	no	1	0	0	0	0	1.4	0.63
2nwd	I59M	1.05	-0.27	3.287	6	true	false	no	no	no	0	1	1	1	1	1.8	1.21
2nwd	I59V	1.18	1.26	2.688	6	true	false	no	no	no	1	1	1	1	1	1.4	1.64
2nwd	I59Y	3.16	14.94	100.377	6	true	false	no	no	no	1	1	1	1	1	1.7	1.82
2nwd	I89A	2.22	3.19	4.138	5	false	false	yes	no	no	1	1	1	1	1	3.1	2.49
2nwd	I89V	0.67	1.24	2.036	5	false	false	yes	no	no	1	1	1	1	1	1.3	1.4
2nwd	K1A	2.3	0.6	0.068	6	true	false	no	no	no	1	1	1	1	1	0.2	0.03
2nwd	K1M	1.39	-0.46	-1.529	6	true	false	no	no	no	0	0	0	1	1	0	-0.34
2nwd	L8T	2.24	5.49	12.466	6	true	false	no	no	no	1	1	1	1	1	3	2.88
2nwd	N118G	-1.1	-0.49	0.262	5	false	false	yes	no	no	1	0	0	0	0	0	0.17
2nwd	P71G	0.51	2.13	2.067	4	false	false	yes	no	no	1	1	1	1	1	0.4	0.02
2nwd	Q58A	1.23	0.3	1.69	8	true	false	no	no	no	1	1	1	1	1	0.8	-0.57
2nwd	Q58G	-1.61	0.14	3.352	8	true	false	no	no	no	0	0	0	0	0	2.3	-0.93
2nwd	R21A	1.48	-0.57	-0.022	4	false	false	yes	no	no	0	0	0	1	1	0.3	0.76
2nwd	R21G	0.72	-0.13	-0.049	4	false	false	yes	no	no	0	0	0	1	1	0.5	0.32
2nwd	R50A	0.63	0.96	0.92	2	false	false	no	no	no	1	1	1	1	1	0.3	0.5
2nwd	R50G	1.08	-0.9	-1.329	2	false	false	yes	no	yes	0	0	0	1	1	0.1	0.45
2nwd	S24A	0.53	0.23	0.211	5	false	false	no	no	no	1	1	1	1	1	0	0.71
2nwd	S36A	1.12	1.21	2.121	7	true	false	no	no	no	1	1	1	1	1	0.4	-0.01
2nwd	S61A	0.93	0.46	2.175	6	true	false	no	no	no	1	1	1	1	1	0.1	-1.11
2nwd	S80A	-0.82	0.6	0.32	3	false	false	yes	no	no	0	0	0	0	0	0	0.32
2nwd	S82A	-0.98	-0.2	-0.02	4	false	false	no	no	no	1	1	1	0	0	0	0.15
2nwd	T40A	1.38	-0.95	0.605	7	true	false	no	no	no	0	1	1	1	1	1.2	0.27
2nwd	T40V	1.18	-0.79	10.89	7	true	false	no	no	no	0	1	1	1	1	0.1	0.25
2nwd	T43V	-0.96	-0.23	-0.327	4	false	false	yes	no	no	1	1	1	0	0	-0.6	0.38
2nwd	T52A	0.91	0.27	0.67	6	true	false	no	no	no	1	1	1	1	1	0.8	-0.43
2nwd	T70A	0.58	2.9	3.296	5	false	false	yes	no	no	1	1	1	1	1	0.7	0.15
2nwd	T70V	0.66	1.95	6.846	5	false	false	yes	no	no	1	1	1	1	1	0.3	-0.09
2nwd	V100F	2.42	13.25	332.421	6	true	false	no	no	no	1	1	1	1	1	-0.2	1.8
2nwd	V100T	0.82	1.51	2.652	6	true	false	no	no	no	1	1	1	1	1	1.5	2.38
2nwd	V110A	-0.89	-0.25	-0.329	5	false	false	yes	no	no	1	1	1	0	0	0.6	0.02
2nwd	V110D	2.6	-0.87	0.327	5	false	false	no	no	no	0	1	1	1	1	1	0.21
2nwd	V110F	1.88	-0.9	-0.211	5	false	false	no	no	no	0	0	0	1	1	0.1	0.58
2nwd	V110G	2.18	-0.3	0.5	5	false	false	no	no	no	0	1	1	1	1	1.1	0.71
2nwd	V110I	0.81	-0.38	0.14	5	false	false	no	no	no	0	1	1	1	1	0.1	0.71
2nwd	V110R	1.58	-0.21	-0.248	5	false	false	yes	no	no	0	0	0	1	1	0.5	-0.06
2nwd	V110Y	0.84	-0.61	-0.042	5	false	false	yes	no	no	0	0	0	1	1	0	0.43
2nwd	V121A	1.52	0.77	2.198	5	false	false	no	no	no	1	1	1	1	1	0.8	1.75
2nwd	V125A	1.32	2	2.701	4	false	false	no	no	no	1	1	1	1	1	0.9	1.91
2nwd	V2A	1.4	0.37	2.447	4	false	false	yes	no	no	1	1	1	1	1	0.5	0.46
2nwd	V2D	0.84	-0.06	1.695	4	false	false	yes	no	no	0	1	1	1	1	0.6	-0.17
2nwd	V2F	0.84	0.32	2.04	4	false	false	no	no	no	1	1	1	1	1	0.2	0.61
2nwd	V2G	1.3	0.37	4.961	4	false	false	no	no	no	1	1	1	1	1	0.8	1.19
2nwd	V2N	0.77	-0.21	1.329	4	false	false	no	no	no	0	1	1	1	1	0.6	0.19
2nwd	V2R	0.64	-0.22	1.614	4	false	false	yes	no	no	0	1	1	1	1	0.4	0.01
2nwd	V2S	0.81	0.24	1.952	4	false	false	yes	no	no	1	1	1	1	1	0.6	0.63
2nwd	V2Y	1.6	0.28	1.611	4	false	false	yes	no	no	1	1	1	1	1	0.1	0.61
2nwd	V74D	0.98	-0.82	1.632	3	false	false	no	no	no	0	1	1	1	1	0.3	-0.09
2nwd	V74I	1.93	0.31	-0.37	3	false	false	no	no	no	1	0	1	1	1	0	0.47
2nwd	V74N	-1.16	-0.16	1.303	3	false	false	no	no	no	1	0	0	0	0	0.2	-0.05
2nwd	V74R	1.44	0.39	0.829	3	false	false	yes	no	no	1	1	1	1	1	-0.1	-0.09
2nwd	V74Y	1.13	0.16	0.083	3	false	false	no	no	no	1	1	1	1	1	-0.3	0.84
2nwd	V93A	0.77	2.17	-0.896	5	false	false	yes	no	no	1	0	1	1	1	2.3	2.06
2nwd	V93T	0.78	2	3.028	5	false	false	no	no	no	1	1	1	1	1	2	2.06
2nwd	V99A	1.03	2.07	2.481	5	false	false	no	no	no	1	1	1	1	1	2.4	1.99
2nwd	V99T	0.89	2.57	2.283	5	false	false	yes	no	no	1	1	1	1	1	2.1	1.86
2nwd	Y20F	0.5	1.15	0.197	6	true	false	yes	no	no	1	1	1	1	1	0.2	0.64
2nwd	Y38A	2.77	3.58	6.356	7	true	false	no	no	no	1	1	1	1	1	2.9	2.77
2nwd	Y38F	-0.56	-0.57	0.426	7	true	false	yes	no	no	1	0	0	0	0	-0.3	0.67
2nwd	Y38G	2.54	2.32	6.12	7	true	false	no	no	no	1	1	1	1	1	3.7	3.19
2nwd	Y45F	-0.98	-0.05	0.021	4	false	false	yes	no	no	1	0	0	0	0	0.3	0.56
2nwd	Y54F	0.97	1.05	0.351	8	true	false	yes	no	no	1	1	1	1	1	0.8	0.82
3fa0	A129L	1.62	3.46	34.215	8	true	false	no	no	no	1	1	1	1	1	-0.1	0.37
3fa0	A129M	2.22	1.06	25.984	8	true	false	no	no	no	1	1	1	1	1	0.1	0.51
3fa0	A129V	0.8	1.9	29.323	8	true	false	yes	no	no	1	1	1	1	1	-0.4	0.76
3fa0	A130S	0.91	0.47	2.162	6	true	false	yes	no	no	1	1	1	1	1	0.4	1.57
3fa0	A146T	4.07	1.44	3.842	7	true	false	yes	no	no	1	1	1	1	1	0	1.44
3fa0	A160T	1.65	2.01	8.236	5	false	false	yes	no	no	1	1	1	1	1	0	0.86
3fa0	A41S	0.68	0.18	0.787	4	false	false	yes	no	no	1	1	1	1	1	0.1	0.45
3fa0	A42K	3.7	14.03	59.63	5	false	false	no	no	no	1	1	1	1	1	0.2	1.38
3fa0	A42S	2.43	0.73	2.864	5	false	false	yes	no	no	1	1	1	1	1	0.2	0.82
3fa0	A49S	0.5	0.4	0.836	4	false	false	yes	no	no	1	1	1	1	1	0.1	-0.08
3fa0	A74P	4.55	2.91	235.385	4	false	false	no	no	no	1	1	1	1	1	0.9	0.04
3fa0	A82P	-0.8	-1.28	-0.719	5	false	false	yes	no	yes	1	1	1	0	0	0.1	-0.02
3fa0	A98S	2.29	0.84	5.756	6	true	false	yes	no	no	1	1	1	1	1	1.7	1.52
3fa0	A98V	6.24	4.47	49.707	6	true	false	yes	no	no	1	1	1	1	1	-0.4	0.11
3fa0	C54V	0.7	2.23	7.638	3	false	false	yes	no	no	1	1	1	1	1	-0.5	0.55
3fa0	D20N	-1.21	0.06	1.494	7	true	false	no	no	no	0	0	0	0	0	0.2	0.86
3fa0	D20T	-0.74	3.39	5.434	7	true	false	yes	no	no	0	0	0	0	0	0.3	0.38
3fa0	D47A	1.3	0.23	-0.517	4	false	false	yes	no	no	1	0	1	1	1	-0.1	0.16
3fa0	D72P	2.7	3.23	181.866	3	false	false	no	no	no	1	1	1	1	1	0	0.1
3fa0	D92N	1.4	5.59	-0.091	6	true	false	yes	no	no	1	0	1	1	1	-0.3	0.37
3fa0	E108V	-1.4	0.93	-2.217	4	false	false	yes	no	no	0	1	0	0	0	-1.6	0.47
3fa0	E11A	-1.1	1.22	0.74	8	true	false	no	no	no	0	0	0	0	0	0.5	0.22
3fa0	E11F	-1.7	-0.4	4.652	8	true	false	no	no	no	1	0	0	0	0	-0.3	-0.33
3fa0	E11M	-1.6	-0.67	1.489	8	true	false	no	no	no	1	0	0	0	0	-0.2	-0.72
3fa0	E128K	1.33	-0.71	1.512	2	false	false	yes	no	no	0	1	1	1	1	0	0.48
3fa0	E22K	-0.57	0.15	1.101	4	false	false	yes	no	no	0	0	0	0	0	0	0.09
3fa0	F104A	2.86	3.07	4.433	8	true	false	no	no	no	1	1	1	1	1	3.7	2.54
3fa0	F153A	3.32	4.62	7.609	6	true	false	no	no	no	1	1	1	1	1	1.3	2.55
3fa0	F153M	0.6	1.23	5.682	6	true	false	yes	no	no	1	1	1	1	1	0.5	-0.4
3fa0	F153V	1.8	3.54	10.997	6	true	false	yes	no	no	1	1	1	1	1	0.2	1.83
3fa0	F67A	1.9	4.61	7.07	6	true	false	yes	no	no	1	1	1	1	1	2.8	2.35
3fa0	G156D	2.3	9.04	9.622	7	true	false	yes	no	no	1	1	1	1	1	0.1	1.51
3fa0	G28A	2.1	4.13	7.428	7	true	false	yes	no	no	1	1	1	1	1	0.1	0.05
3fa0	G30F	1.5	7.03	28.326	8	true	false	no	no	no	1	1	1	1	1	0.1	0.63
3fa0	H31N	4	0.87	3.821	6	true	false	no	no	no	1	1	1	1	1	1.1	0.0
3fa0	I100A	2.55	2.94	3.779	4	false	false	yes	no	no	1	1	1	1	1	2.6	3.39
3fa0	I100M	1.2	0.88	6.477	4	false	false	yes	no	no	1	1	1	1	1	1.2	1.7
3fa0	I17A	3.46	2.39	5.022	4	false	false	yes	no	no	1	1	1	1	1	0.6	1.95
3fa0	I27A	3.1	2.69	4.618	6	true	false	yes	no	no	1	1	1	1	1	3.6	3.33
3fa0	I29A	2.6	3.11	6.105	6	true	false	no	no	no	1	1	1	1	1	2.2	2.58
3fa0	I3A	0.7	2.55	3.168	5	false	false	yes	no	no	1	1	1	1	1	1.1	2.36
3fa0	I3D	3.2	2.65	5.544	5	false	false	no	no	no	1	1	1	1	1	1.9	2.86
3fa0	I3E	2	1	4.176	5	false	false	no	no	no	1	1	1	1	1	1.6	2.43
3fa0	I3F	1.1	3.47	53.061	5	false	false	no	no	no	1	1	1	1	1	0.1	2.09
3fa0	I3G	2.1	4.17	5.068	5	false	false	no	no	no	1	1	1	1	1	1.8	3.37
3fa0	I3M	0.9	0.73	3.261	5	false	false	yes	no	no	1	1	1	1	1	0.5	-0.04
3fa0	I3P	2.53	0.9	10.981	5	false	false	no	no	no	1	1	1	1	1	1.6	1.27
3fa0	I3S	1.7	3.69	3.854	5	false	false	no	no	no	1	1	1	1	1	1.6	3.33
3fa0	I3T	2.3	2.36	3.444	5	false	false	yes	no	no	1	1	1	1	1	1.1	2.47
3fa0	I3W	2.8	2.5	4.907	5	false	false	no	no	no	1	1	1	1	1	0.3	2.33
3fa0	I3Y	2.3	3.39	8.652	5	false	false	no	no	no	1	1	1	1	1	0.2	2.01
3fa0	I50A	1.88	2.33	2.87	4	false	false	no	no	no	1	1	1	1	1	0.6	1.63
3fa0	I58A	3.2	3.84	5.8	7	true	false	no	no	no	1	1	1	1	1	2.5	2.03
3fa0	I58T	3.4	2.79	4.302	7	true	false	no	no	no	1	1	1	1	1	2.1	2.03
3fa0	I78A	1.09	3.5	5.134	5	false	false	yes	no	no	1	1	1	1	1	2.4	3.34
3fa0	I78M	1.56	1.23	5.457	5	false	false	yes	no	no	1	1	1	1	1	0.9	1.26
3fa0	I78V	0.74	1.43	2.973	5	false	false	yes	no	no	1	1	1	1	1	0	1.13
3fa0	K135E	1	1.19	0.644	5	false	false	yes	no	no	1	1	1	1	1	-0.1	0.14
3fa0	K147E	0.7	-0.27	0.379	3	false	false	yes	no	no	0	1	1	1	1	-0.2	0.48
3fa0	K43A	1.62	0.42	1.593	5	false	false	no	no	no	1	1	1	1	1	0	0.22
3fa0	K48A	1.24	0.16	0.544	4	false	false	yes	no	no	1	1	1	1	1	-0.1	-0.06
3fa0	L118A	3.11	3.18	4.554	6	true	false	no	no	no	1	1	1	1	1	2.3	2.28
3fa0	L118I	1.19	1.42	7.637	6	true	false	yes	no	no	1	1	1	1	1	0.3	1.26
3fa0	L118M	0.7	-0.13	2.967	6	true	false	yes	no	no	0	1	1	1	1	0.9	1.43
3fa0	L121A	2.59	3.67	5.497	6	true	false	yes	no	no	1	1	1	1	1	2.7	3.29
3fa0	L121M	0.8	-0.32	3.545	6	true	false	yes	no	no	0	1	1	1	1	0.9	1.07
3fa0	L133A	3.95	3.56	4.457	6	true	false	yes	no	no	1	1	1	1	1	2.1	2.33
3fa0	L133D	6.61	5.27	8.274	6	true	false	no	no	no	1	1	1	1	1	3.2	2.7
3fa0	L33A	4.39	3.78	6.103	6	true	false	no	no	no	1	1	1	1	1	1.3	2.66
3fa0	L39A	0.9	1.39	2.076	1	false	false	yes	no	no	1	1	1	1	1	0.2	1.41
3fa0	L39P	2.8	-0.44	2.579	1	false	false	yes	no	no	0	1	1	1	1	0.3	0.2
3fa0	L46A	3.1	3.04	4.628	6	true	false	no	no	no	1	1	1	1	1	1	3.12
3fa0	L66A	4.49	2.56	3.614	6	true	false	no	no	no	1	1	1	1	1	2.9	2.12
3fa0	L7A	2.43	3.34	4.094	7	true	false	no	no	no	1	1	1	1	1	2.7	3.33
3fa0	L84A	3.72	3.98	4.826	4	false	false	yes	no	no	1	1	1	1	1	1.3	3.32
3fa0	L84M	2.16	0.61	3.056	4	false	false	no	no	no	1	1	1	1	1	0.6	0.77
3fa0	L91A	2.66	3.41	4.876	4	false	false	yes	no	no	1	1	1	1	1	2.5	2.33
3fa0	L91M	0.73	-0.05	4.321	4	false	false	yes	no	no	0	1	1	1	1	0.8	0.69
3fa0	L99A	3.8	3.31	4.961	6	true	false	no	no	no	1	1	1	1	1	3.5	2.66
3fa0	L99G	6.3	4.76	7.61	6	true	false	no	no	no	1	1	1	1	1	5.3	3.43
3fa0	L99I	1.5	2.47	19.231	6	true	false	yes	no	no	1	1	1	1	1	0.7	0.99
3fa0	L99M	0.6	-0.19	2.888	6	true	false	yes	no	no	0	1	1	1	1	1.5	1.07
3fa0	L99V	2	3.06	5.082	6	true	false	yes	no	no	1	1	1	1	1	1.3	2.68
3fa0	M102K	2.2	3.86	5.364	8	true	false	no	no	no	1	1	1	1	1	3.5	0.7
3fa0	M102L	1.36	1.5	6.056	8	true	false	yes	no	no	1	1	1	1	1	-0.7	0.16
3fa0	M102V	3.9	3.15	16.8	8	true	false	no	no	no	1	1	1	1	1	0.2	1.46
3fa0	M106A	2.15	3.3	3.14	7	true	false	no	no	no	1	1	1	1	1	1.3	1.76
3fa0	M106K	3.45	2.1	2.045	7	true	false	no	no	no	1	1	1	1	1	1.9	0.77
3fa0	M120K	1.79	0.72	-0.786	5	false	false	yes	no	no	1	0	1	1	1	1.4	0.53
3fa0	M120L	-0.5	-0.36	-1.41	5	false	false	yes	no	no	1	1	1	0	0	-0.3	0.46
3fa0	M6A	1.56	2.35	2.283	5	false	false	no	no	no	1	1	1	1	1	1.4	2.56
3fa0	M6I	1.38	2.99	6.141	5	false	false	yes	no	no	1	1	1	1	1	-0.3	1.9
3fa0	M6L	3.89	1.9	1.814	5	false	false	yes	no	no	1	1	1	1	1	-0.6	1.97
3fa0	N101A	1.5	1.33	-1.27	6	true	false	yes	no	no	1	0	1	1	1	-0.9	1.24
3fa0	N116D	-0.6	-1.74	0.813	5	false	false	no	no	no	1	0	0	0	0	0.2	-0.03
3fa0	N132F	-1.3	-0.33	-2.15	5	false	false	no	no	no	1	1	1	0	0	-0.7	0.11
3fa0	N132I	-1.2	0.75	3.108	5	false	false	no	no	no	0	0	0	0	0	-0.7	-0.66
3fa0	N132M	-1.5	-1.11	-1.709	5	false	false	no	no	no	1	1	1	1	1	-0.7	-1.14
3fa0	N144E	-0.5	-1.08	-0.344	4	false	false	yes	no	no	1	1	1	0	0	0	-0.04
3fa0	N55G	0.6	-0.18	0.764	2	false	false	yes	no	no	0	1	1	1	1	0	0.01
3fa0	P143A	1	1.3	0.875	6	true	false	no	no	no	1	1	1	1	1	0	0.69
3fa0	P86G	1.91	2.69	2.434	4	false	false	yes	no	no	1	1	1	1	1	0.5	1.09
3fa0	Q105A	0.6	0.31	1.694	8	true	false	no	no	no	1	1	1	1	1	0.3	-0.01
3fa0	Q105E	1.1	-0.26	1.124	8	true	false	no	no	no	0	1	1	1	1	0.5	0.52
3fa0	Q105M	1.2	-0.93	1.895	8	true	false	yes	no	no	0	1	1	1	1	-0.5	-1.16
3fa0	Q69P	2.9	1.97	152.146	4	false	false	no	no	no	1	1	1	1	1	0.5	-0.52
3fa0	R154E	1.1	1.07	0.765	6	true	false	yes	no	no	1	1	1	1	1	0.2	0.04
3fa0	R96H	2.8	9.5	74.996	6	true	false	no	no	no	1	1	1	1	1	0	0.9
3fa0	S117A	-1.27	-0.84	-0.96	6	true	false	yes	no	no	1	1	1	0	0	-0.5	0.71
3fa0	S117F	-1.1	6.59	12.054	6	true	false	yes	no	no	0	0	0	0	0	-2.4	1.09
3fa0	S117I	-1.7	-1.88	19.335	6	true	false	no	no	no	1	0	0	0	0	-2.4	-0.45
3fa0	S117V	-2	-0.2	7.03	6	true	false	yes	no	no	1	0	0	0	0	-2.1	0.0
3fa0	S38A	0.77	1.01	0.696	4	false	false	yes	no	no	1	1	1	1	1	0	0.25
3fa0	S44G	0.53	0.84	0.686	4	false	false	no	no	no	1	1	1	1	1	0.1	0.22
3fa0	S44P	3.03	3.01	231.429	4	false	false	yes	no	no	1	1	1	1	1	0	0.26
3fa0	S90H	1.1	1.58	-0.137	3	false	false	yes	no	no	1	0	1	1	1	-0.4	1.25
3fa0	T109D	-0.6	-0.63	0.483	3	false	false	yes	no	no	1	0	0	0	0	0.2	-0.41
3fa0	T152A	1.5	-0.21	0.284	5	false	false	yes	no	no	0	1	1	1	1	0	0.92
3fa0	T152C	0.5	-0.21	3.503	5	false	false	yes	no	no	0	1	1	1	1	-0.1	0.31
3fa0	T152S	2.37	0.73	1.587	5	false	false	no	no	no	1	1	1	1	1	0.4	2.15
3fa0	T157A	0.95	2.46	2.948	4	false	false	yes	no	no	1	1	1	1	1	0.1	1.32
3fa0	T157C	1.3	2.32	4.068	4	false	false	no	no	no	1	1	1	1	1	0.1	0.38
3fa0	T157D	1.1	1.6	3.314	4	false	false	yes	no	no	1	1	1	1	1	0.1	0.49
3fa0	T157E	1.5	1.82	2.916	4	false	false	yes	no	no	1	1	1	1	1	0.1	0.35
3fa0	T157F	2.4	1.73	2.563	4	false	false	no	no	no	1	1	1	1	1	-0.1	1.86
3fa0	T157G	1.1	2.49	2.426	4	false	false	no	no	no	1	1	1	1	1	0.2	1.38
3fa0	T157H	2.1	1.95	2.305	4	false	false	no	no	no	1	1	1	1	1	0	1.4
3fa0	T157I	2.9	2.02	10.039	4	false	false	yes	no	no	1	1	1	1	1	-0.1	0.47
3fa0	T157L	1.3	2.01	1.791	4	false	false	yes	no	no	1	1	1	1	1	0	0.42
3fa0	T157R	1.3	1.12	2.524	4	false	false	no	no	no	1	1	1	1	1	-0.1	0.25
3fa0	T157S	0.66	0.23	0.971	4	false	false	yes	no	no	1	1	1	1	1	0.1	0.94
3fa0	T157V	1.4	2.08	7.447	4	false	false	yes	no	no	1	1	1	1	1	-0.1	0.39
3fa0	T26S	-0.57	1.26	-0.239	8	true	false	yes	no	no	0	1	0	0	0	1.4	1.83
3fa0	T59A	1.5	0.18	1.232	6	true	false	no	no	no	1	1	1	1	1	0.6	0.14
3fa0	T59D	1.2	-2.79	1.949	6	true	false	yes	no	no	0	1	1	1	1	1	-0.29
3fa0	T59G	1.6	-0.12	2.217	6	true	false	yes	no	no	0	1	1	1	1	1.1	-0.2
3fa0	T59N	1.1	-0.44	1.17	6	true	false	yes	no	no	0	1	1	1	1	0.7	0.61
3fa0	T59V	1.5	1.18	9.114	6	true	false	yes	no	no	1	1	1	1	1	0.2	0.09
3fa0	V103A	1.59	1.62	2.806	5	false	false	yes	no	no	1	1	1	1	1	1.1	2.18
3fa0	V103I	0.5	0.81	27.195	5	false	false	yes	no	no	1	1	1	1	1	0.1	1.19
3fa0	V103M	1.4	3.4	8.435	5	false	false	yes	no	no	1	1	1	1	1	0.6	1.25
3fa0	V111A	1.07	2.33	2.687	6	true	false	yes	no	no	1	1	1	1	1	1.7	2.15
3fa0	V111F	1.69	4.43	10.557	6	true	false	yes	no	no	1	1	1	1	1	-1	1.8
3fa0	V111I	0.85	1.57	4.748	6	true	false	no	no	no	1	1	1	1	1	-0.3	0.39
3fa0	V131G	0.68	0.19	1.332	2	false	false	yes	no	no	1	1	1	1	1	0.9	0.61
3fa0	V149A	2.38	2	2.62	6	true	false	no	no	no	1	1	1	1	1	0.9	2.23
3fa0	V149C	2.22	2.04	4.644	6	true	false	no	no	no	1	1	1	1	1	0.7	2.03
3fa0	V149G	4.9	3.8	5.822	6	true	false	no	no	no	1	1	1	1	1	1.6	2.7
3fa0	V149S	4.4	3.83	3.53	6	true	false	no	no	no	1	1	1	1	1	1.2	2.86
3fa0	V149T	2.9	2.29	1.969	6	true	false	no	no	no	1	1	1	1	1	0.8	2.0
3fa0	V71A	1.5	2.57	4.034	5	false	false	yes	no	no	1	1	1	1	1	2.1	1.75
3fa0	V75T	1.3	1.41	1.32	1	false	false	yes	no	no	1	1	1	1	1	0.8	1.53
3fa0	V87A	1.14	2	3.204	4	false	false	yes	no	no	1	1	1	1	1	1	2.02
3fa0	V87T	1.4	1.12	1.927	4	false	false	yes	no	no	1	1	1	1	1	1	2.3
3fa0	V94A	1.8	0.9	1.707	4	false	false	yes	no	no	1	1	1	1	1	0.3	1.83
3fa0	W138Y	1.71	2.41	6.248	9	true	false	yes	no	no	1	1	1	1	1	1.6	1.43
3fa0	Y25G	4.55	3.72	8.957	5	false	false	yes	no	no	1	1	1	1	1	3	3.28
3pf4	A46E	0.6	1.08	0.043	1	false	false	yes	no	no	1	1	1	1	1	0.2	0.61
3pf4	A46K	-1.41	-0.5	-0.828	1	false	false	yes	no	no	1	1	1	0	0	0	0.45
3pf4	A46L	-0.81	-0.81	-0.596	1	false	false	no	no	no	1	1	1	0	0	-0.6	0.36
3pf4	D24K	1.7	-0.61	-0.215	4	false	false	yes	no	no	0	0	0	1	1	-0.1	-0.85
3pf4	D24N	0.6	0.08	-0.244	4	false	false	yes	no	no	1	0	1	1	1	-0.1	-0.54
3pf4	D25K	1.3	-0.87	-0.122	6	true	false	no	no	no	0	0	0	1	1	0.3	0.16
3pf4	D25Q	0.81	-0.98	-0.547	6	true	false	no	no	no	0	0	0	1	1	-0.1	0.37
3pf4	E12K	0.8	0.12	0.024	5	false	false	no	no	no	1	1	1	1	1	0.1	-0.86
3pf4	E19K	2.6	-0.68	-0.247	4	false	false	no	no	no	0	0	0	1	1	-0.1	0.02
3pf4	E19Q	1.3	-0.23	-0.327	4	false	false	yes	no	no	0	0	0	1	1	-0.5	0.55
3pf4	E21K	0.5	-0.06	-0.09	4	false	false	no	no	no	0	0	0	1	1	0	0.02
3pf4	E21Q	1.4	-0.16	-0.253	4	false	false	yes	no	no	0	0	0	1	1	0	-0.18
3pf4	E3K	-2.75	-1.23	-0.66	3	false	false	yes	no	no	1	1	1	0	0	0.1	-0.53
3pf4	E3L	-1.62	-1.42	-1.53	3	false	false	no	no	no	1	1	1	1	1	-0.2	-0.58
3pf4	E3Q	-1.31	-0.66	-0.773	3	false	false	yes	no	no	1	1	1	0	0	-0.1	0.19
3pf4	E3R	-2.65	-0.96	-0.222	3	false	false	yes	no	no	1	1	1	0	0	-0.2	-0.87
3pf4	E3V	-1.77	-0.58	-0.376	3	false	false	yes	no	no	1	1	1	0	0	-0.2	-0.37
3pf4	E42K	-0.8	-0.86	-0.265	5	false	false	no	no	no	1	1	1	0	0	-0.1	-0.34
3pf4	E42Q	0.8	-0.76	-0.171	5	false	false	yes	no	no	0	0	0	1	1	-0.2	0.11
3pf4	E43K	-1.6	-0.5	-0.586	6	true	false	no	no	no	1	1	1	0	0	0	-0.34
3pf4	E43Q	-0.7	-0.38	-0.786	6	true	false	no	no	no	1	1	1	0	0	-0.1	0.05
3pf4	E50Q	1.22	-0.16	-1.32	5	false	false	no	no	no	0	0	0	1	1	-0.3	0.43
3pf4	E53Q	-1.3	-0.09	-0.617	4	false	false	yes	no	no	1	1	1	0	0	-0.2	-0.11
3pf4	E66K	-2.17	-0.95	-1.078	4	false	false	yes	no	no	1	1	1	0	0	0.1	-0.89
3pf4	E66L	-2.1	-0.97	-0.895	4	false	false	no	no	no	1	1	1	0	0	-0.2	-0.61
3pf4	E66V	-1.72	-0.26	-1.166	4	false	false	no	no	no	1	1	1	0	0	-0.2	-0.05
3pf4	F15A	2.27	1.82	3.628	6	true	false	no	no	no	1	1	1	1	1	2.6	1.65
3pf4	F17A	1.53	2.31	4.096	7	true	false	no	no	no	1	1	1	1	1	3.1	2.02
3pf4	F27A	0.8	1.96	4.62	7	true	false	no	no	no	1	1	1	1	1	2.9	1.97
3pf4	K13E	1.8	-0.33	0.586	6	true	false	no	no	no	0	1	1	1	1	0.2	0.15
3pf4	K5E	4.4	1.69	1.134	4	false	false	no	no	no	1	1	1	1	1	-0.1	0.1
3pf4	K5Q	2.5	0.55	-0.051	4	false	false	yes	no	no	1	0	1	1	1	-0.4	-0.02
3pf4	K65E	3.3	1.13	1.229	6	true	false	no	no	no	1	1	1	1	1	0	0.05
3pf4	K65I	-1.53	-0.34	1.265	6	true	false	no	no	no	1	0	0	0	0	-1.1	-1.44
3pf4	K65Q	0.5	0.65	0.246	6	true	false	no	no	no	1	1	1	1	1	-0.2	0.06
3pf4	M1R	-1.74	0.77	1.755	9	true	false	no	no	no	0	0	0	0	0	0.2	-1.33
3pf4	N10D	-0.67	0.01	0.298	6	true	false	no	no	no	0	0	0	0	0	0.2	-0.25
3pf4	N10K	5.7	-0.75	0.957	6	true	false	no	no	no	0	1	1	1	1	0.5	-0.09
3pf4	N55D	-2.2	0.71	0.433	2	false	false	yes	no	no	0	0	0	0	0	0	0.08
3pf4	S48K	-1.41	-1.45	-2.625	3	false	false	yes	no	no	1	1	1	1	1	0.2	0.07
3pf4	S48R	-1.58	-1.03	-2.234	3	false	false	yes	no	no	1	1	1	1	1	-0.7	0.1
3pf4	T64R	-1.07	-0.16	-0.51	1	false	false	yes	no	no	1	1	1	0	0	-0.1	0.3
3pf4	V20K	9.2	1.28	1.411	3	false	false	no	no	no	1	1	1	1	1	0.8	1.1
3pf4	V20Q	1.6	1.95	1.527	3	false	false	yes	no	no	1	1	1	1	1	0.5	0.88
2rn2	A24V	-0.88	1.72	23.905	4	false	false	yes	no	no	0	0	0	0	0	-1.7	0.57
2rn2	A52C	-0.76	-0.34	3.106	5	false	false	yes	no	no	1	0	0	0	0	-0.3	0.5
2rn2	A52D	1.85	1.15	4.077	5	false	false	no	no	no	1	1	1	1	1	1.9	1.31
2rn2	A52E	1.52	2.27	4.899	5	false	false	no	no	no	1	1	1	1	1	1.5	1.18
2rn2	A52G	2.71	1.9	3.752	5	false	false	no	no	no	1	1	1	1	1	2	1.74
2rn2	A52H	3.59	2.78	1.165	5	false	false	no	no	no	1	1	1	1	1	0.5	1.94
2rn2	A52I	-1.2	-1.79	0.453	5	false	false	no	no	no	1	0	0	0	0	-2.8	-1.05
2rn2	A52K	5.93	0	7.236	5	false	false	no	no	no	0	1	1	1	1	1.4	0.88
2rn2	A52L	-1.31	-2.07	11.918	5	false	false	no	no	no	1	0	0	0	0	-2.5	-0.95
2rn2	A52N	1.79	0.38	2.431	5	false	false	no	no	no	1	1	1	1	1	1.4	1.38
2rn2	A52P	1.64	0.24	41.303	5	false	false	yes	no	no	1	1	1	1	1	1.1	-0.81
2rn2	A52Q	1.19	0.26	7.42	5	false	false	no	no	no	1	1	1	1	1	0.6	0.87
2rn2	A52S	1.76	0.51	1.056	5	false	false	yes	no	no	1	1	1	1	1	1.1	1.29
2rn2	A52T	0.82	-0.97	1.025	5	false	false	yes	no	no	0	1	1	1	1	0.1	1.42
2rn2	A52V	-1.67	-2	-0.566	5	false	false	yes	no	no	1	1	1	0	0	-2.4	-0.68
2rn2	A52Y	2.31	9.49	26.711	5	false	false	no	no	no	1	1	1	1	1	-1.4	1.01
2rn2	D10A	-1.72	-0.19	-0.584	7	true	false	no	no	no	1	1	1	0	0	0.9	-3.15
2rn2	D10E	-0.52	2.27	2.422	7	true	false	no	no	no	0	0	0	0	0	0.7	-0.57
2rn2	D10H	-1.15	4.52	-2.002	7	true	false	no	no	no	0	1	0	0	0	0.2	-1.27
2rn2	D10N	-0.98	-3.55	0.872	7	true	false	no	no	no	1	0	0	0	0	0.3	-1.21
2rn2	D10S	-1.27	-0.17	-0.358	7	true	false	no	no	no	1	1	1	0	0	0.6	-1.8
2rn2	D134A	-0.98	-1.09	-1.512	6	true	false	no	no	no	1	1	1	1	0	0.4	-1.41
2rn2	D134E	-0.91	-0.51	-1.864	6	true	false	no	no	no	1	1	1	0	0	0.2	0.18
2rn2	D134H	-2.97	0.05	-1.459	6	true	false	no	no	no	0	1	0	0	0	-0.1	-0.03
2rn2	D134I	-1.37	-0.74	-1.401	6	true	false	no	no	no	1	1	1	0	0	-0.2	-1.44
2rn2	D134L	-1.54	-0.92	-1.671	6	true	false	no	no	no	1	1	1	0	0	-0.2	-1.52
2rn2	D134N	-1.64	-0.9	-0.948	6	true	false	yes	no	no	1	1	1	0	0	0.1	-0.52
2rn2	D134Q	-1.33	-1.51	-1.095	6	true	false	no	no	no	1	1	1	0	0	0	-0.67
2rn2	D134S	-1.14	-0.88	-0.22	6	true	false	no	no	no	1	1	1	0	0	0.4	-0.71
2rn2	D134T	-1.07	-1.09	-1.62	6	true	false	no	no	no	1	1	1	1	0	0.3	-0.64
2rn2	D134V	-1.2	-0.36	0.24	6	true	false	no	no	no	1	0	0	0	0	-0.1	-1.31
2rn2	D70A	-0.58	-2.28	0.013	7	true	false	no	no	no	1	0	0	0	0	0.9	-0.65
2rn2	D70N	-0.81	-2.72	1.06	7	true	false	no	no	no	1	0	0	0	0	0.3	-0.73
2rn2	E119V	-0.74	0.31	-1.812	2	false	false	yes	no	no	0	1	0	0	0	-1.2	-0.5
2rn2	G23A	-1.02	2.86	16.628	5	false	false	yes	no	no	0	0	0	0	0	-1	0.42
2rn2	G77A	0.9	2.68	12.548	6	true	false	yes	no	no	1	1	1	1	1	-1.3	-0.36
2rn2	H62A	-0.55	0.33	0.119	4	false	false	yes	no	no	0	0	0	0	0	0.3	-1.33
2rn2	H62P	-2.21	-0.3	0.137	4	false	false	yes	no	no	1	0	0	0	0	0.3	-1.57
2rn2	K95G	-1.28	-1.57	-0.737	5	false	false	yes	no	no	1	1	1	0	0	-0.1	0.27
2rn2	K95N	-0.88	-0.97	-1.305	5	false	false	yes	no	no	1	1	1	0	0	-0.1	-0.33
2rn2	Q113P	0.6	0.98	84.683	1	false	false	yes	no	no	1	1	1	1	1	0.4	-0.19
2rn2	S68G	2.4	2.29	3.268	4	false	false	no	no	no	1	1	1	1	1	0.8	1.19
2rn2	S68V	-0.57	-1.39	-0.499	4	false	false	yes	no	no	1	1	1	0	0	-1.7	0.41
2rn2	V74A	3.4	2.19	2.639	5	false	false	no	no	no	1	1	1	1	1	1.9	1.5
2rn2	V74I	-0.6	-0.59	-1.028	5	false	false	yes	no	no	1	1	1	0	0	0	-0.01
2rn2	V74L	-1.1	-1.34	-1.09	5	false	false	yes	no	no	1	1	1	0	0	0.2	-0.05
4wor	A109G	1	1.76	3.783	7	true	false	no	no	no	1	1	1	1	1	2.3	1.87
4wor	A112C	0.8	-0.39	2.636	5	false	false	no	no	no	0	1	1	1	1	-0.1	0.41
4wor	A112F	1.3	-0.01	1.6	5	false	false	no	no	no	0	1	1	1	1	-1.1	0.86
4wor	A130G	1.1	0.81	1.24	2	false	false	no	no	no	1	1	1	1	1	0.5	1.1
4wor	A132G	3.7	1.71	2.746	7	true	false	no	no	no	1	1	1	1	1	1.8	2.13
4wor	A58G	2.6	1.91	3.225	7	true	false	no	no	no	1	1	1	1	1	1.9	2.09
4wor	A60C	1.2	0.63	2.587	2	false	false	no	no	no	1	1	1	1	1	0.2	0.49
4wor	A60G	1.45	0.89	1.359	2	false	false	yes	no	no	1	1	1	1	1	0.7	0.51
4wor	A60V	2.9	0.34	1.296	2	false	false	yes	no	no	1	1	1	1	1	-0.5	0.72
4wor	A69G	2	1.5	2.593	4	false	false	yes	no	no	1	1	1	1	1	0.4	0.68
4wor	A69T	2.08	2.38	52.565	4	false	false	yes	no	no	1	1	1	1	1	-0.2	0.63
4wor	A12G	2.4	1.78	3.301	5	false	false	yes	no	no	1	1	1	1	1	1	1.39
4wor	A90G	2	1.72	2.766	6	true	false	yes	no	no	1	1	1	1	1	1.9	1.93
4wor	A94G	2.4	1.94	4.288	5	false	false	no	no	no	1	1	1	1	1	1.5	2.22
4wor	A102G	1.3	1.57	1.991	1	false	false	yes	no	no	1	1	1	1	1	1.6	2.44
4wor	D21A	-0.7	3.1	1.07	8	true	false	no	no	no	0	0	0	0	0	0.6	-0.14
4wor	D21K	-1	6.61	3.259	8	true	false	no	no	no	0	0	0	0	0	0.6	0.38
4wor	D21N	-1.4	2.51	0.987	8	true	false	no	no	no	0	0	0	0	0	0	0.75
4wor	D40G	0.5	3.69	5.411	8	true	false	no	no	no	1	1	1	1	1	0.9	0.24
4wor	D77A	3.15	4.51	1.784	6	true	false	yes	no	no	1	1	1	1	1	-0.1	0.66
4wor	D77G	2.2	4.46	2.469	6	true	false	yes	no	no	1	1	1	1	1	0.6	0.88
4wor	D83A	3.85	2.79	3.061	7	true	false	no	no	no	1	1	1	1	1	1.1	0.55
4wor	D83G	2.75	2.89	2.965	7	true	false	yes	no	no	1	1	1	1	1	1.3	0.76
4wor	D95A	3.45	1.56	0.797	6	true	false	no	no	no	1	1	1	1	1	0.1	0.03
4wor	D95G	2.9	1.51	0.631	6	true	false	yes	no	no	1	1	1	1	1	0.4	-0.13
4wor	E122G	2.2	2.33	2.739	3	false	false	no	no	no	1	1	1	1	1	0.5	1.52
4wor	E129A	2.4	0.73	1.047	7	true	false	no	no	no	1	1	1	1	1	0.3	0.82
4wor	E129G	3.8	2.28	2.995	7	true	false	no	no	no	1	1	1	1	1	1.2	1.99
4wor	E135A	0.7	-0.65	2.37	4	false	false	yes	no	no	0	1	1	1	1	0.2	0.58
4wor	E135G	1.7	-0.2	3.918	4	false	false	no	no	no	0	1	1	1	1	0.6	0.93
4wor	E43G	-0.5	1.34	2.274	8	true	false	no	no	no	0	0	0	0	0	1	0.9
4wor	E57C	0.7	1.57	1.647	6	true	false	no	no	no	1	1	1	1	1	0.3	-0.24
4wor	E57F	0.9	0.37	-1.265	6	true	false	no	no	no	1	0	1	1	1	-0.3	0.36
4wor	E57G	1.6	2.3	1.321	6	true	false	no	no	no	1	1	1	1	1	0.7	1.44
4wor	E10A	1.3	1.35	0.439	4	false	false	yes	no	no	1	1	1	1	1	-0.2	0.16
4wor	E10G	1.8	1.93	2.834	4	false	false	no	no	no	1	1	1	1	1	0.4	0.6
4wor	E67A	1	-0.08	-0.275	1	false	false	yes	no	no	0	0	0	1	1	-0.3	0.05
4wor	E67G	0.9	1.07	1.098	1	false	false	yes	no	no	1	1	1	1	1	0.3	0.74
4wor	E73A	1.4	-0.06	0.035	4	false	false	yes	no	no	0	1	1	1	1	-0.5	0.86
4wor	E73G	2.7	0.93	3.103	4	false	false	yes	no	no	1	1	1	1	1	0.6	2.02
4wor	E75A	1.8	1.81	2.099	6	true	false	yes	no	no	1	1	1	1	1	-0.4	1.2
4wor	E75G	3.5	2.99	6.025	6	true	false	no	no	no	1	1	1	1	1	0.9	2.25
4wor	E101A	1.6	0.31	-0.89	5	false	false	no	no	no	1	0	1	1	1	-0.8	-0.08
4wor	E101G	3.1	1.66	1.573	5	false	false	no	no	no	1	1	1	1	1	0.7	1.61
4wor	F34A	3.7	4.32	8.922	5	false	false	yes	no	no	1	1	1	1	1	2.6	3.1
4wor	F61A	2.35	2.32	3.918	5	false	false	yes	no	no	1	1	1	1	1	1.8	2.57
4wor	F61G	4.75	3.42	6.096	5	false	false	no	no	no	1	1	1	1	1	2.8	3.37
4wor	F76A	4.05	2.81	6.4	4	false	false	no	no	no	1	1	1	1	1	1.5	2.72
4wor	F76G	4.7	3.07	7.823	4	false	false	no	no	no	1	1	1	1	1	2.8	3.43
4wor	G29C	1.1	2.67	10.108	6	true	false	no	no	no	1	1	1	1	1	0.1	0.36
4wor	G29F	1.1	3.9	4.038	6	true	false	no	no	no	1	1	1	1	1	-0.1	0.7
4wor	G50C	0.8	3.89	13.405	4	false	false	yes	no	no	1	1	1	1	1	-0.4	0.46
4wor	G79S	1.6	2.2	24.835	6	true	false	yes	no	no	1	1	1	1	1	-0.3	0.34
4wor	H121A	3.1	2.06	3.717	7	true	false	no	no	no	1	1	1	1	1	0.7	1.96
4wor	H121G	4.2	2.31	5.118	7	true	false	no	no	no	1	1	1	1	1	1.3	2.59
4wor	H124G	0.5	0.69	2.167	1	false	false	no	no	no	1	1	1	1	1	0.7	-0.23
4wor	H124L	-1.74	-1.6	-0.421	1	false	false	yes	no	no	1	1	1	0	0	-0.2	-2.21
4wor	H8G	0.8	-0.03	1.644	4	false	false	yes	no	no	0	1	1	1	1	0.3	-0.6
4wor	H46A	0.5	0.87	-0.254	6	true	false	yes	no	no	1	0	1	1	1	0.6	-0.41
4wor	I15A	2.7	2.56	3.246	2	false	false	yes	no	no	1	1	1	1	1	0.8	1.7
4wor	I15G	3.3	2.68	5.68	2	false	false	no	no	no	1	1	1	1	1	1.7	2.43
4wor	I15V	0.8	1.01	0.857	2	false	false	yes	no	no	1	1	1	1	1	0	0.9
4wor	I139A	3.5	1.41	2.556	6	true	false	no	no	no	1	1	1	1	1	1.6	1.86
4wor	I139G	4.4	2.62	4.516	6	true	false	no	no	no	1	1	1	1	1	2.5	2.5
4wor	I139V	1.5	1.09	1.771	6	true	false	yes	no	no	1	1	1	1	1	0.3	1.04
4wor	I18A	2.5	2.04	3.19	5	false	false	no	no	no	1	1	1	1	1	1.1	1.19
4wor	I18G	2.55	2.22	5.527	5	false	false	no	no	no	1	1	1	1	1	1.8	1.77
4wor	I18V	1.1	1.05	1.409	5	false	false	yes	no	no	1	1	1	1	1	0.2	0.03
4wor	I72A	5.1	3.7	4.892	5	false	false	yes	no	no	1	1	1	1	1	2.5	2.39
4wor	I72V	1.8	1.09	1.452	5	false	false	yes	no	no	1	1	1	1	1	-0.2	1.1
4wor	I92A	4	4.7	4.229	5	false	false	no	no	no	1	1	1	1	1	3.1	3.12
4wor	I92V	0.5	1.45	0.557	5	false	false	yes	no	no	1	1	1	1	1	0	1.28
4wor	K110A	1.3	1.26	1.243	6	true	false	no	no	no	1	1	1	1	1	-0.4	0.34
4wor	K110G	2.7	2.01	2.256	6	true	false	no	no	no	1	1	1	1	1	0.6	1.46
4wor	K116A	-0.7	0.47	-0.051	4	false	false	yes	no	no	0	1	0	0	0	-0.2	0.14
4wor	K116G	-1	0.82	0.878	4	false	false	no	no	no	0	0	0	0	0	0.1	0.07
4wor	K16G	0.7	1.34	3.934	4	false	false	yes	no	no	1	1	1	1	1	0.2	0.23
4wor	K127G	0.7	0.79	1.331	2	false	false	yes	no	no	1	1	1	1	1	0.3	0.02
4wor	K133A	1.4	1.4	0.94	6	true	false	no	no	no	1	1	1	1	1	0.3	0.08
4wor	K133G	3.3	1.61	2.882	6	true	false	no	no	no	1	1	1	1	1	0.8	1.31
4wor	K134C	0.7	1.11	2.595	2	false	false	no	no	no	1	1	1	1	1	0	0.25
4wor	K134G	0.7	1.52	1.585	2	false	false	yes	no	no	1	1	1	1	1	0.2	0.74
4wor	K136A	0.9	2.18	0.926	3	false	false	yes	no	no	1	1	1	1	1	0.1	0.26
4wor	K24G	1.2	3.4	4.654	3	false	false	yes	no	no	1	1	1	1	1	0.5	1.41
4wor	K28A	0.7	1.52	1.222	4	false	false	no	no	no	1	1	1	1	1	0	-0.0
4wor	K28G	0.7	1.05	1.18	4	false	false	yes	no	no	1	1	1	1	1	0.1	-0.03
4wor	K9A	1.4	0.96	0.137	4	false	false	yes	no	no	1	1	1	1	1	-0.1	0.37
4wor	K9G	1.9	1.82	1.815	4	false	false	yes	no	no	1	1	1	1	1	0.2	1.48
4wor	K63A	0.5	0.35	0.532	4	false	false	yes	no	no	1	1	1	1	1	-0.3	0.05
4wor	K63G	1.5	1.52	2.298	4	false	false	no	no	no	1	1	1	1	1	0.4	0.71
4wor	K70C	0.5	0.81	2.394	3	false	false	no	no	no	1	1	1	1	1	0.1	-0.12
4wor	K70G	0.5	0.75	1.251	3	false	false	yes	no	no	1	1	1	1	1	0.1	-0.21
4wor	K71G	1.1	1.9	2.082	4	false	false	no	no	no	1	1	1	1	1	0.2	-0.07
4wor	K78A	0.6	1.44	-0.867	2	false	false	yes	no	no	1	0	1	1	1	-0.1	0.07
4wor	K78G	1.1	1.86	-0.291	2	false	false	yes	no	no	1	0	1	1	1	0.2	0.16
4wor	K97G	1.7	1.96	2.382	4	false	false	no	no	no	1	1	1	1	1	0.5	0.43
4wor	L108A	5.8	3.46	4.939	6	true	false	no	no	no	1	1	1	1	1	2.5	3.15
4wor	L125A	4.9	3.35	4.683	5	false	false	no	no	no	1	1	1	1	1	2.5	3.21
4wor	L137A	2.3	1.63	2.523	4	false	false	yes	no	no	1	1	1	1	1	1	1.83
4wor	L137G	4.6	2.4	5.359	4	false	false	no	no	no	1	1	1	1	1	1.7	2.09
4wor	L25A	2.43	4.82	5.748	4	false	false	yes	no	no	1	1	1	1	1	2.5	3.34
4wor	L25G	4.5	6.1	8.983	4	false	false	no	no	no	1	1	1	1	1	4.5	3.69
4wor	L7A	1.6	1.81	3.21	6	true	false	no	no	no	1	1	1	1	1	0.2	0.39
4wor	L7G	1.5	2.5	3.933	6	true	false	no	no	no	1	1	1	1	1	0.5	0.74
4wor	L36A	3.55	3.64	1.602	5	false	false	no	no	no	1	1	1	1	1	3.5	3.32
4wor	L36G	5.35	5.24	1.988	5	false	false	no	no	no	1	1	1	1	1	5.2	3.56
4wor	L37A	1.75	2.24	2.827	6	true	false	no	no	no	1	1	1	1	1	1.5	2.33
4wor	L37G	3.85	3.44	5.311	6	true	false	no	no	no	1	1	1	1	1	3.1	2.91
4wor	L38A	1.7	3.42	5.032	6	true	false	no	no	no	1	1	1	1	1	0.9	2.79
4wor	L38G	0.6	2.07	4.853	6	true	false	no	no	no	1	1	1	1	1	1.1	3.39
4wor	L89A	2.6	2.21	3.647	7	true	false	no	no	no	1	1	1	1	1	2.3	2.25
4wor	L89F	1.21	0.69	2.109	7	true	false	no	no	no	1	1	1	1	1	0.4	1.01
4wor	L89G	3.2	3.11	7.472	7	true	false	no	no	no	1	1	1	1	1	3.6	2.92
4wor	L103A	4.6	3.38	4.441	6	true	false	no	no	no	1	1	1	1	1	3.6	3.29
4wor	L14A	2.3	3.41	3.517	4	false	false	no	no	no	1	1	1	1	1	1.4	2.12
4wor	L14G	3.7	4.32	5.248	4	false	false	no	no	no	1	1	1	1	1	2.7	2.41
4wor	M26A	1.5	1.94	1.742	1	false	false	yes	no	no	1	1	1	1	1	0.5	1.66
4wor	M26G	2.2	3.14	4.806	1	false	false	yes	no	no	1	1	1	1	1	1.3	2.43
4wor	M32A	1.7	2.03	2.419	3	false	false	yes	no	no	1	1	1	1	1	0.8	2.2
4wor	M32G	2.4	3.34	4.91	3	false	false	yes	no	no	1	1	1	1	1	1.8	3.15
4wor	M32I	0.6	0.43	-0.659	3	false	false	yes	no	no	1	0	1	1	1	-0.4	0.63
4wor	M32L	0.8	0.48	-0.297	3	false	false	yes	no	no	1	0	1	1	1	-0.3	0.85
4wor	M65A	2	2.66	1.434	2	false	false	yes	no	no	1	1	1	1	1	1.5	1.98
4wor	M65G	4.6	4.38	3.514	2	false	false	no	no	no	1	1	1	1	1	2.7	2.53
4wor	M98A	4.6	2.86	3.306	5	false	false	no	no	no	1	1	1	1	1	0.9	3.27
4wor	M98G	4.5	3.41	5.735	5	false	false	no	no	no	1	1	1	1	1	2	3.68
4wor	N118A	2.1	1.19	0.563	6	true	false	no	no	no	1	1	1	1	1	0.2	0.97
4wor	N118D	2.45	2.47	2.128	6	true	false	yes	no	no	1	1	1	1	1	0.3	1.06
4wor	N118G	1.9	2.1	2.891	6	true	false	no	no	no	1	1	1	1	1	0.8	2.65
4wor	N119A	1.3	1.37	1.076	5	false	false	yes	no	no	1	1	1	1	1	0.1	0.32
4wor	N119G	1.3	1.66	3.215	5	false	false	no	no	no	1	1	1	1	1	0.6	0.94
4wor	N138A	1.1	1.98	1.7	5	false	false	yes	no	no	1	1	1	1	1	-0.3	0.78
4wor	N68A	0.5	0.68	0.674	1	false	false	yes	no	no	1	1	1	1	1	0	-0.05
4wor	N68G	0.5	0.27	1.066	1	false	false	yes	no	no	1	1	1	1	1	0.1	-0.52
4wor	N100A	5.2	1.14	-5.558	7	true	false	no	no	no	1	0	1	1	1	-0.5	1.59
4wor	N100G	5.1	3.14	-2.658	7	true	false	no	no	no	1	0	1	1	1	0.8	3.28
4wor	P117A	-0.8	2.96	1.493	7	true	false	no	no	no	0	0	0	0	0	0	0.21
4wor	P117G	-0.95	1.41	0.856	7	true	false	no	no	no	0	0	0	0	0	0.4	0.51
4wor	P31A	0.5	1.79	1.479	1	false	false	yes	no	no	1	1	1	1	1	-0.1	0.07
4wor	P31G	1.6	3.15	1.948	1	false	false	no	no	no	1	1	1	1	1	0.1	0.82
4wor	P47A	0.6	1.1	0.679	6	true	false	yes	no	no	1	1	1	1	1	0	0.43
4wor	P56G	1	2.56	2.916	4	false	false	no	no	no	1	1	1	1	1	0.4	0.76
4wor	P11G	1	0.7	1.667	4	false	false	yes	no	no	1	1	1	1	1	0.2	0.74
4wor	Q106G	1.5	0.75	2.676	5	false	false	no	no	no	1	1	1	1	1	1	0.97
4wor	Q123G	0.6	0.94	1.445	4	false	false	yes	no	no	1	1	1	1	1	0.4	-0.18
4wor	Q131G	2.4	1.01	2.526	2	false	false	no	no	no	1	1	1	1	1	0.9	0.01
4wor	Q30G	0.9	1.67	4.31	4	false	false	yes	no	no	1	1	1	1	1	0.7	0.05
4wor	Q80G	1.4	0.42	0.936	2	false	false	yes	no	no	1	1	1	1	1	0.3	-0.13
4wor	R105A	1.4	0.81	0.426	4	false	false	yes	no	no	1	1	1	1	1	0.4	0.93
4wor	R105C	2.7	1.44	3.819	4	false	false	no	no	no	1	1	1	1	1	0.8	1.33
4wor	R105F	3.1	0.73	-0.132	4	false	false	no	no	no	1	0	1	1	1	-0.2	1.41
4wor	R105G	2.4	1.96	2.164	4	false	false	no	no	no	1	1	1	1	1	1.6	1.66
4wor	R126A	1.7	0.76	0.464	3	false	false	no	no	no	1	1	1	1	1	0.3	0.75
4wor	R126G	2.9	1.84	1.983	3	false	false	no	no	no	1	1	1	1	1	1.1	1.34
4wor	R35A	1.4	2.18	0.692	8	true	false	no	no	no	1	1	1	1	1	1	1.33
4wor	R35G	2.2	3.5	3.519	8	true	false	no	no	no	1	1	1	1	1	2.4	1.57
4wor	R81A	1.1	1.18	0.707	3	false	false	yes	no	no	1	1	1	1	1	0.4	0.71
4wor	R81G	2.2	1.73	1.773	3	false	false	yes	no	no	1	1	1	1	1	0.6	1.1
4wor	R87A	0.9	1.79	1.236	8	true	false	no	no	no	1	1	1	1	1	1.1	1.27
4wor	R87G	2.6	3.39	3.444	8	true	false	no	no	no	1	1	1	1	1	2.1	1.53
4wor	S128A	-0.7	-0.01	-1.208	3	false	false	yes	no	no	1	1	1	0	0	-0.6	0.25
4wor	S128G	1.6	1.66	1.312	3	false	false	no	no	no	1	1	1	1	1	0.7	0.57
4wor	S59A	-0.5	-0.34	-0.76	5	false	false	yes	no	no	1	1	1	0	0	-0.1	-0.3
4wor	S59G	1.1	0.76	1.434	5	false	false	no	no	no	1	1	1	1	1	0.9	0.03
4wor	T120A	1.2	0.95	0.604	5	false	false	no	no	no	1	1	1	1	1	0.1	1.25
4wor	T120G	2.1	1.87	2.166	5	false	false	no	no	no	1	1	1	1	1	0.6	1.61
4wor	T120V	1.8	-0.15	2.149	5	false	false	yes	no	no	0	1	1	1	1	-0.1	0.18
4wor	T22A	1.6	2.02	0.735	8	true	false	no	no	no	1	1	1	1	1	1.1	0.33
4wor	T22G	2.4	3.54	3.604	8	true	false	no	no	no	1	1	1	1	1	2.1	1.56
4wor	T22V	0.9	0.03	-0.943	8	true	false	no	no	no	1	0	1	1	1	0.2	0.4
4wor	T33A	1.4	1	0.888	4	false	false	yes	no	no	1	1	1	1	1	0.3	0.9
4wor	T33G	2.5	2.16	3.497	4	false	false	no	no	no	1	1	1	1	1	1.1	2.44
4wor	T33S	1.4	1.38	1.273	4	false	false	yes	no	no	1	1	1	1	1	0.5	1.15
4wor	T41G	2	0.45	3.731	7	true	false	no	no	no	1	1	1	1	1	1.6	-0.62
4wor	T41I	-0.7	-1.58	5.596	7	true	false	no	no	no	1	0	0	0	0	-0.4	-0.61
4wor	T41V	-0.8	-1.59	2.817	7	true	false	no	no	no	1	0	0	0	0	-0.4	-0.07
4wor	T44G	0.6	1.74	3.862	6	true	false	no	no	no	1	1	1	1	1	1.1	0.9
4wor	T62A	2.4	1.25	1.658	5	false	false	yes	no	no	1	1	1	1	1	0.3	1.24
4wor	T62G	3.45	2.95	4.282	5	false	false	no	no	no	1	1	1	1	1	1.8	2.51
4wor	T82A	0.9	0.13	0.834	4	false	false	yes	no	no	1	1	1	1	1	0.4	0.26
4wor	T82G	2	0.5	2.659	4	false	false	yes	no	no	1	1	1	1	1	0.7	0.84
4wor	T13A	0.7	0.6	0.733	4	false	false	no	no	no	1	1	1	1	1	0.1	0.06
4wor	T13G	1.1	1.13	2.287	4	false	false	no	no	no	1	1	1	1	1	0.5	-0.84
4wor	V111A	4.2	2.04	3.496	6	true	false	no	no	no	1	1	1	1	1	1.4	2.08
4wor	V111G	4.9	3.42	6.286	6	true	false	no	no	no	1	1	1	1	1	2.7	2.42
4wor	V111T	2.3	0.49	2.576	6	true	false	no	no	no	1	1	1	1	1	1.5	1.82
4wor	V23F	1.5	2.89	54.485	4	false	false	yes	no	no	1	1	1	1	1	-0.2	1.63
4wor	V23G	5.6	4.15	5.818	4	false	false	no	no	no	1	1	1	1	1	4.2	2.91
4wor	V23T	3.2	1.83	2.286	4	false	false	yes	no	no	1	1	1	1	1	2.3	2.44
4wor	V39A	2.2	2.8	3.175	6	true	false	no	no	no	1	1	1	1	1	2.8	2.68
4wor	V39G	4.7	4.14	5.286	6	true	false	no	no	no	1	1	1	1	1	4.6	3.6
4wor	V39T	1.3	2.26	1.336	6	true	false	no	no	no	1	1	1	1	1	2.4	2.77
4wor	V66A	1.96	2.9	1.839	5	false	false	yes	no	no	1	1	1	1	1	2.4	2.05
4wor	V66G	4.4	4.57	4.228	5	false	false	no	no	no	1	1	1	1	1	4.2	2.52
4wor	V66L	-0.6	-1.86	-1.133	5	false	false	yes	no	no	1	1	1	0	0	-0.4	0.66
4wor	V66T	1.4	2.56	1.194	5	false	false	no	no	no	1	1	1	1	1	2.3	1.81
4wor	V66W	1.22	8.54	16.097	5	false	false	no	no	no	1	1	1	1	1	0.9	1.81
4wor	V74A	3.1	3.88	3.2	5	false	false	yes	no	no	1	1	1	1	1	2.4	2.68
4wor	V74T	3.8	2.87	2.12	5	false	false	no	no	no	1	1	1	1	1	2.4	3.17
4wor	V99A	3.2	2.31	2.298	5	false	false	no	no	no	1	1	1	1	1	2.5	2.56
4wor	V99G	5	4.26	5.06	5	false	false	no	no	no	1	1	1	1	1	4.2	3.57
4wor	V99T	3.3	1.33	1.758	5	false	false	no	no	no	1	1	1	1	1	2.3	2.71
4wor	V104A	2.9	2.14	2.668	5	false	false	no	no	no	1	1	1	1	1	2.7	2.56
4wor	V104T	2.5	1.03	2.635	5	false	false	no	no	no	1	1	1	1	1	2.6	2.72
4wor	W140F	0.6	-1.06	-0.947	9	true	false	no	no	no	0	0	0	1	1	1.6	1.68
4wor	W140L	4.5	0.23	24.217	9	true	false	no	no	no	1	1	1	1	1	2.1	1.83
4wor	W140Y	1.1	-0.76	1.478	9	true	false	no	no	no	0	1	1	1	1	1.3	1.58
4wor	Y115G	0.7	0.27	5.263	6	true	false	no	no	no	1	1	1	1	1	0.9	-0.1
4wor	Y27A	2.8	5.01	5.395	5	false	false	yes	no	no	1	1	1	1	1	1.1	3.02
4wor	Y27G	5.1	6.76	8.817	5	false	false	no	no	no	1	1	1	1	1	2	3.27
4wor	Y27L	1.5	1.64	4.892	5	false	false	yes	no	no	1	1	1	1	1	0.1	1.86
4wor	Y54A	2.2	1.8	4.656	6	true	false	no	no	no	1	1	1	1	1	1.7	2.05
4wor	Y54F	0.5	-0.13	-0.064	6	true	false	yes	no	no	0	0	0	1	1	0.2	0.48
4wor	Y54G	1.9	-0.99	3.162	6	true	false	no	no	no	0	1	1	1	1	2.5	2.77
4wor	Y54L	3.4	-0.07	10.867	6	true	false	yes	no	no	0	1	1	1	1	0.6	2.04
4wor	Y85G	1	1.07	1.424	8	true	false	no	no	no	1	1	1	1	1	1	0.07
4wor	Y91A	5.3	7.32	8.421	8	true	false	no	no	no	1	1	1	1	1	2.3	3.59
4wor	Y91F	2.4	1.59	-0.851	8	true	false	yes	no	no	1	0	1	1	1	0.1	1.79
4wor	Y91L	3.9	4.3	5.684	8	true	false	no	no	no	1	1	1	1	1	0.5	2.78
4wor	Y91S	5.3	8.32	10.187	8	true	false	no	no	no	1	1	1	1	1	3.3	3.58
4wor	Y93F	2	0.9	0.678	7	true	false	yes	no	no	1	1	1	1	1	0	1.79
4wor	Y93G	7.5	5.8	9.564	7	true	false	no	no	no	1	1	1	1	1	3.8	3.54
4wor	Y93L	4.5	2.72	6.01	7	true	false	no	no	no	1	1	1	1	1	0.7	2.88
