# Supplementary material for: FireProt 2.0: web-based platform for the fully automated design of thermostable proteins
Source: Brief Bioinform. 2023 Nov 28;25(1):bbad425. doi: 10.1093/bib/bbad425 (PMC10685400; doi:10.1093/bib/bbad425)
Supplement: supplementary_table_s2_bbad425 [file supplementary_table_s2_bbad425.xlsx]

## Sheet: Info
Overlap of PROSS and FireProt suggested mutations
		Same mutation on same position
		Different mutation on same position
		Mutation present in ancestral sequences (outside of the root of the phylogenetic tree)
PROSS provides 9 designs sorted from most to least reliable. Design no. 9 should be rarely used.

## Sheet: 4wor
Pos	WT	Design 1	Design 2	Design 3	Design 4	Design 5	Design 6	Design 7	Design 8	Design 9	FP-ALT
28	K									N
30	Q				K	K	K	K	K	K
32	M					E	E	E	E	E
48	K									G
52	E		Q	Q	Q	Q	Q	Q	Q	Q
53	K	P	P	P	P	P	P	P	P	P
59	S									K
60	A									E
66	V							L	L	L
80	Q						D	P	P	P
81	R									K
92	I									V
102	A									M
106	Q									E
110	K		R	R	R	R	R	R	R	R
116	K	P	P	P	P	P	P	P	P	P
121	H						Y	Y	Y	Y
123	Q		D	D	D	D	D	D	D	D
124	H					Q	Q	Q	Q	Q
128	S								A	A	F
										8 z 20

## Sheet: 3fa0
Pos	WT	Design 1	Design 2	Design 3	Design 4	Design 5	Design 6	Design 7	Design 8	Design 9
5	E								D	D
25	Y									W
39	L									K
40	N									D
41	A									E
43	K							I	I	I
44	S							K	K	K
54	C					T	T	T	T	T
57	V								Y	Y
65	K									M
69	Q									N
72	D				E	E	E	E	E	E
73	A					K	K	K	K	K
75	V								I	I
79	L									K
80	R									N
82	A					P	P	P	P	P
93	A			D	D	D	D	D	D	D
97	C									Y
108	E								A	A
109	T									D
113	G							K	K	K
115	T							K	K	K
117	S							A	A	A
120	M								A	A
122	Q									K
123	Q								E	E
131	V							D	K	D
132	N									E
134	A						R	R	R	K
135	K							D	D	D
140	N								R	K
151	T								D	D
152	T				V	V	V	V	V	V
										20 z 34

## Sheet: 1a2p
Pos	WT	Design 1	Design 2	Design 3	Design 4	Design 5	Design 6	Design 7	Design 8	Design 9	FP-ALT
23	N								Y
28	S						K	K	K	K
31	Q							K	K	K	R
32	A								K	K
36	V					D	D	D	D	D
37	A	P	P	P	P	P	P	P	P	P
43	A		H	H	H	H	H	H	H	H
44	D									E
50	S								M	A
57	S								G	G
65	G		D	D	D	D	D	D	D	D
66	K									A
67	S					K	K	K	K	P
70	T									I
72	R							Y	Y	Y
79	T									E
80	S			C	C	C	C	C	C	C
82	F				Y	Y	Y	Y	Y	Y
85	S									A
94	W									G
104	Q							K	K	K
										9 z 21

## Sheet: 2nwd
Pos	WT	Design 1	Design 2	Design 3	Design 4	Design 5	Design 6	Design 7	Design 8	Design 9	FP-ALT
21	R									K	M
33	K	Y	Y	Y	Y	Y	Y	Y	Y	Y
43	T									V
47	A	P	P	P	P	P	P	P	P	P
50	R						G	G	G	G
78	H									G
79	L									V	I
80	S			P	P	P	P	P	P	H
88	N						D	D	D	D
90	A		T	T	T	T	T	T	T	T
94	A									N
99	V					I	I	I	I	I
115	R	H	H	H	H	H	H	H	H	H
117	Q									K
118	N									G
121	V		L			L	L		L
122	R								S	S
126	Q								K	K
										6 z 18

## Sheet: 1gvp
Pos	WT	Design 1	Design 2	Design 3	Design 4	Design 5	Design 6	Design 7	Design 8	Design 9	FP-ALT
9	S									E
11	A									C
14	T									E
17	S									T
21	R					K	K	K	K	K
22	Q		D	D	D	D	D	D	D	D
28	L	I	I	I	I	I	I	I	I	I
29	N		R	R	R	R	R	R	R	R	Y
33	C									A
36	D	Y	Y	Y	Y	Y	Y	Y	Y	Y
39	N	G	G	G	G	G	G	G	G	G
40	E							D	D	D	K
45	V								M	M
55	A	P	P	P	P	P	P	P	P	P
65	L	P	P	P	P	P	P	P	P	P
73	F									Y
84	V									K
										7 z 17

## Sheet: 1ypc
Pos	WT	Design 1	Design 2	Design 3	Design 4	Design 5	Design 6	Design 7	Design 8	Design 9	FP-ALT
33	A		E	E	E	E	E	E	E	E
34	A	E	E	E	E	E	E	E	E	E
41	Q						K	K	K	K
43	K				N	N	N	N	N	N	Y
45	E				D	D	D	D	D	D
53	V								E	E
60	E								D	D
61	Y									F
63	I	C	C	C	C	C	C	C	C	C	P
72	K									E
73	L	N	N	N	N	N	N	N	N	N
74	D	G	G	G	G	G	G	G	G	G
75	N							K	K	K
76	I		V	V	V	V	V	V	V	V
78	Q						R	R	R	R
										9 z 15

## Sheet: 2qmt
Pos	WT	Design 1	Design 2	Design 3	Design 4	Design 5	Design 6	Design 7	Design 8	Design 9	FP-ALT
29	V								I	I

## Sheet: 2rn2
Pos	WT	Design 1	Design 2	Design 3	Design 4	Design 5	Design 6	Design 7	Design 8	Design 9	FP-ALT
29	R								G	G	K
30	G					Q	Q	Q	Q	Q
31	R	H	H	H	H	H	H	H	H	H
40	T						Y	F	Y	F
41	R							L	L	L
62	H					P	P	P	P	P
68	S						T	T	T	T
88	R									N
112	G								Q	Q
117	K									R
139	A								Q	Q
										2 z 11

## Sheet: 3pf4
Pos	WT	Design 1	Design 2	Design 3	Design 4	Design 5	Design 6	Design 7	Design 8	Design 9	FP-ALT
5	K									R
23	Q								G	G	M
46	A					R	R	R	R	R
										2 z 3
