# Supplementary material for: FireProt 2.0: web-based platform for the fully automated design of thermostable proteins
Source: Brief Bioinform. 2023 Nov 28;25(1):bbad425. doi: 10.1093/bib/bbad425 (PMC10685400; doi:10.1093/bib/bbad425)
Supplement: supplementary_table_s3_bbad425 [file supplementary_table_s3_bbad425.xlsx]

## Sheet: Sheet11
Protein	Organism	ddG	dTm	Half-life	WT temp. optimum	DOI
Indole monooxygenase	Gemmobacter nectariphilus	-12.1 kJ/mol				10.3390/catal10050568
Inulosucrase	Lactobacillus reuteri		+ 10°C	5-fold	50°C	10.1007/s00253-023-12759-y
D-lyxose isomerase	Caldanaerobius polysaccharolyticus			10-fold	65°C	10.1016/j.synbio.2023.04.003
Flavin reductase	Acinetobacter baumannii		+ 5.6°C		45°C	10.1002/cbic.201900737
Pepsin	Sus scrofa			3-fold		10.3389/fphy.2021.755253
Amylose Asase	Calidithermus timidus			2-fold	60°C	10.1016/j.jbc.2022.102074
α-Glucosidase	Xanthomonas campestris			3-fold	45°C	10.1007/s12257-022-0129-2
HadA monooxygenase	Ralstonia pickettii			160-fold	45°C	10.1002/cbic.201900413
Glycosyltransferase	Panax ginseng		+ 5°C	3.2-fold	35°C	10.3389/fbioe.2022.884898
Alginate lyase	Pseudomonas aeruginosa		+ 9.34°C	≈ 59-fold		10.1016/j.ijbiomac.2023.124871
Ketoreductase ChKRED12	Chryseobacterium sp		+ 5°C	≈ 21-fold	40°C	10.1016/j.procbio.2020.11.018
Nitrile Hydratase	Pseudonocardia thermophila		+ 3.2°C	2.1-fold		10.3390/molecules25204806
Lipase	Pseudomonas alcaligenes		+ 14°C	15-fold	50°C	10.1039/D2CY00082B
Serine protease	Pseudomonas aeruginosa		+ 5°C	1.4-fold		10.1016/j.ijbiomac.2018.12.218
Sucrose phosphorylase	Leuconostoc mesenteroides		+ 5°C	1.3-fold	53°C	10.1007/s00253-021-11551-0
β-glucosidase Bgl6	metagenome			20-fold		10.1016/j.biortech.2023.128792
d-Allulose 3-epimerase	Thermoclostridium caenicola		+ 12.25°C	140-fold	65°C	10.1021/acs.jafc.1c07256
Carbonyl reductase	Lactobacillus brevis			1.3-fold	40°C	10.1016/j.bioorg.2022.105991
Trypsin	Tamarindus indica	-7.5 kcal/mol		1.5-fold	80°C	10.1016/j.procbio.2023.04.024
GH11 xylanase XynXM	Aspergillus brunneoviolaceus		+ 5°C	≈ 1.5-fold	45°C	N/A	Journal of Biotech Research 2022;13:130-141
Haloalkane dehalogenase DhaA	Rhodococcus rhodochrous		+ 24°C		40°C	10.1371/journal.pcbi.1004556			internal project
γ-hexachlorocyclohexane dehydrochlorinase LinA	Sphingomonas paucimobilis		+ 21°C		45°C	10.1371/journal.pcbi.1004556			internal project
